# Supplementary material for: New energy power system operation security evaluation based on the SWOT analysis
Source: Sci Rep. 2022 Jul 25;12:12680. doi: 10.1038/s41598-022-16444-4 (PMC9314428; doi:10.1038/s41598-022-16444-4)
Supplement: Supplementary file 1 — Supplementary Information 1. [file 41598_2022_16444_MOESM1_ESM.xlsx]

## Sheet: MARCOS
	0.064			0.0695			0.089			0.0542			0.0754			0.0762			0.0105			0.0079			0.0132			0.0078			0.0074			0.009			0.0716			0.0758			0.0536			0.0591			0.0488
Nij	S1			S2			S3			S4			S5			S6			W1			W2			W3			W4			W5			W6			O1			O2			O3			O4			O5
A1	0.71	0.56	0.78	5	1.67	2.33	1	1	1	1	3	1	0.43	0.56	0.56	0.43	0.33	0.56	0.14	0.11	0.33	0.14	0.11	0.11	0.14	0.33	0.33	0.43	0.33	0.56	0.43	0.56	0.56	1	0.78	1	5	2.33	2.33	7	9	3	0.43	0.56	0.56	7	9	3	0.71
A2	0.43	0.56	0.56	5	1.67	2.33	0.71	0.56	0.78	7	9	3	1	1	1	0.43	0.56	0.56	0.14	0.11	0.33	0.14	0.11	0.33	0.14	0.33	0.33	0.43	0.33	0.56	0.71	0.78	0.78	0.43	0.56	0.56	7	2.33	2.33	7	9	3	0.71	0.78	0.78	7	7	3	0.71
A3	0.14	0.33	0.33	3	1.67	1.67	0.43	0.56	0.56	1	1	1	1	0.78	1	0.71	0.78	0.78	0.71	0.56	0.78	0.71	0.56	0.78	0.71	0.78	0.78	1	0.78	1	1	0.78	1	0.43	0.56	0.56	1	1	1	1	1	1	0.71	0.78	0.78	1	1	1	0.14
A4	0.14	0.33	0.33	3	1.67	1.67	0.43	0.33	0.56	1	3	1	0.14	0.33	0.33	1	1	1	1	1	1	1	0.78	1	0.43	0.56	0.56	0.43	0.56	0.56	0.71	0.78	0.78	1	1	1	3	1	1.67	3	5	1.67	1	1	1	1	3	1	0.14
A5	0.71	0.78	0.78	7	3	3	0.71	0.78	0.78	5	7	2.33	0.71	0.78	0.78	0.71	0.56	0.78	0.14	0.11	0.33	0.14	0.11	0.33	0.71	0.78	0.78	0.71	0.78	0.78	0.71	0.56	0.78	0.43	0.56	0.56	7	2.33	3	7	9	3	0.71	0.56	0.78	7	7	3	0.43
A6	0.71	0.78	0.78	5	1.67	2.33	1	0.78	1	7	9	3	1	1	1	1	0.78	1	0.14	0.33	0.33	0.14	0.33	0.33	0.71	0.56	0.78	0.71	0.56	0.78	0.43	0.56	0.56	1	1	1	7	3	3	3	5	1.67	0.71	0.56	0.78	5	7	2.33	1
A7	0.71	0.78	0.78	3	1.67	1.67	1	1	1	3	3	1.67	0.14	0.33	0.33	0.14	0.11	0.33	0.71	0.78	0.78	0.71	0.78	0.78	1	1	1	1	1	1	1	1	1	1	0.78	1	1	1	1	3	5	1.67	0.43	0.33	0.56	1	1	1	0.14
A8	1	1	1	1	1	1	1	1	1	5	7	2.33	0.71	0.78	0.78	0.71	0.78	0.78	1	1	1	1	1	1	0.14	0.11	0.11	0.14	0.11	0.33	0.14	0.11	0.33	1	1	1	1	1	1	3	5	1.67	0.14	0.11	0.33	3	3	1.67	0.43
S ai	0.00896	0.02112	0.02112	0.4865	0.2085	0.2085	0.03827	0.02937	0.04984	0.3794	0.4878	0.1626	0.010556	0.024882	0.024882	0.010668	0.008382	0.025146	0.00147	0.001155	0.003465	0.001106	0.000869	0.000869	0.001848	0.001452	0.001452	0.001092	0.000858	0.002574	0.001036	0.000814	0.002442	0.00387	0.00504	0.00504	0.5012	0.2148	0.2148	0.5306	0.6822	0.2274	0.007504	0.005896	0.017688	0.4137	0.5319	0.1773	0.006832
Vij	S1			S2			S3			S4			S5			S6			W1			W2			W3			W4			W5			W6			O1			O2			O3			O4			O5
A1	0.04544	0.03584	0.04992	0.3475	0.116065	0.161935	0.089	0.089	0.089	0.0542	0.1626	0.0542	0.032422	0.042224	0.042224	0.032766	0.025146	0.042672	0.00147	0.001155	0.003465	0.001106	0.000869	0.000869	0.001848	0.004356	0.004356	0.003354	0.002574	0.004368	0.003182	0.004144	0.004144	0.009	0.00702	0.009	0.358	0.166828	0.166828	0.5306	0.6822	0.2274	0.023048	0.030016	0.030016	0.4137	0.5319	0.1773	0.034648
A2	0.02752	0.03584	0.03584	0.3475	0.116065	0.161935	0.06319	0.04984	0.06942	0.3794	0.4878	0.1626	0.0754	0.0754	0.0754	0.032766	0.042672	0.042672	0.00147	0.001155	0.003465	0.001106	0.000869	0.002607	0.001848	0.004356	0.004356	0.003354	0.002574	0.004368	0.005254	0.005772	0.005772	0.00387	0.00504	0.00504	0.5012	0.166828	0.166828	0.5306	0.6822	0.2274	0.038056	0.041808	0.041808	0.4137	0.4137	0.1773	0.034648
A3	0.00896	0.02112	0.02112	0.2085	0.116065	0.116065	0.03827	0.04984	0.04984	0.0542	0.0542	0.0542	0.0754	0.058812	0.0754	0.054102	0.059436	0.059436	0.007455	0.00588	0.00819	0.005609	0.004424	0.006162	0.009372	0.010296	0.010296	0.0078	0.006084	0.0078	0.0074	0.005772	0.0074	0.00387	0.00504	0.00504	0.0716	0.0716	0.0716	0.0758	0.0758	0.0758	0.038056	0.041808	0.041808	0.0591	0.0591	0.0591	0.006832
A4	0.00896	0.02112	0.02112	0.2085	0.116065	0.116065	0.03827	0.02937	0.04984	0.0542	0.1626	0.0542	0.010556	0.024882	0.024882	0.0762	0.0762	0.0762	0.0105	0.0105	0.0105	0.0079	0.006162	0.0079	0.005676	0.007392	0.007392	0.003354	0.004368	0.004368	0.005254	0.005772	0.005772	0.009	0.009	0.009	0.2148	0.0716	0.119572	0.2274	0.379	0.126586	0.0536	0.0536	0.0536	0.0591	0.1773	0.0591	0.006832
A5	0.04544	0.04992	0.04992	0.4865	0.2085	0.2085	0.06319	0.06942	0.06942	0.271	0.3794	0.126286	0.053534	0.058812	0.058812	0.054102	0.042672	0.059436	0.00147	0.001155	0.003465	0.001106	0.000869	0.002607	0.009372	0.010296	0.010296	0.005538	0.006084	0.006084	0.005254	0.004144	0.005772	0.00387	0.00504	0.00504	0.5012	0.166828	0.2148	0.5306	0.6822	0.2274	0.038056	0.030016	0.041808	0.4137	0.4137	0.1773	0.020984
A6	0.04544	0.04992	0.04992	0.3475	0.116065	0.161935	0.089	0.06942	0.089	0.3794	0.4878	0.1626	0.0754	0.0754	0.0754	0.0762	0.059436	0.0762	0.00147	0.003465	0.003465	0.001106	0.002607	0.002607	0.009372	0.007392	0.010296	0.005538	0.004368	0.006084	0.003182	0.004144	0.004144	0.009	0.009	0.009	0.5012	0.2148	0.2148	0.2274	0.379	0.126586	0.038056	0.030016	0.041808	0.2955	0.4137	0.137703	0.0488
A7	0.04544	0.04992	0.04992	0.2085	0.116065	0.116065	0.089	0.089	0.089	0.1626	0.1626	0.090514	0.010556	0.024882	0.024882	0.010668	0.008382	0.025146	0.007455	0.00819	0.00819	0.005609	0.006162	0.006162	0.0132	0.0132	0.0132	0.0078	0.0078	0.0078	0.0074	0.0074	0.0074	0.009	0.00702	0.009	0.0716	0.0716	0.0716	0.2274	0.379	0.126586	0.023048	0.017688	0.030016	0.0591	0.0591	0.0591	0.006832
A8	0.064	0.064	0.064	0.0695	0.0695	0.0695	0.089	0.089	0.089	0.271	0.3794	0.126286	0.053534	0.058812	0.058812	0.054102	0.059436	0.059436	0.0105	0.0105	0.0105	0.0079	0.0079	0.0079	0.001848	0.001452	0.001452	0.001092	0.000858	0.002574	0.001036	0.000814	0.002442	0.009	0.009	0.009	0.0716	0.0716	0.0716	0.2274	0.379	0.126586	0.007504	0.005896	0.017688	0.1773	0.1773	0.098697	0.020984
S id	0.064	0.064	0.064	0.0695	0.0695	0.0695	0.089	0.089	0.089	0.0542	0.0542	0.0542	0.0754	0.0754	0.0754	0.0762	0.0762	0.0762	0.0105	0.0105	0.0105	0.0079	0.0079	0.0079	0.0132	0.0132	0.0132	0.0078	0.0078	0.0078	0.0074	0.0074	0.0074	0.009	0.009	0.009	0.0716	0.0716	0.0716	0.0758	0.0758	0.0758	0.0536	0.0536	0.0536	0.0591	0.0591	0.0591	0.0488
S i
S ai	3.05593	2.90574	1.47516		K -					K +					T
A1	2.29857	2.36857	1.32316			0.752168	0.815137	0.896964	0.819851		2.29903	2.36905	1.32343	2.09014		3.0512	3.18418	2.22039
A2	3.0692	2.83595	1.53514			1.00434	0.975983	1.04066	0.999243		3.06981	2.83652	1.53545	2.56957		4.07415	3.8125	2.57611
A3	1.02648	1.07481	0.893066			0.335898	0.369891	0.605404	0.420271		1.02669	1.07502	0.893245	1.01749		1.36258	1.44491	1.49865
A4	1.26774	1.35901	0.97828			0.414846	0.467699	0.66317	0.503353		1.26799	1.35928	0.978476	1.24126		1.68284	1.82698	1.64165
A5	2.82221	2.37367	1.52986			0.923518	0.81689	1.03708	0.898595		2.82277	2.37414	1.53017	2.27531		3.74629	3.19103	2.56725
A6	2.69702	2.45377	1.53664			0.882554	0.844458	1.04168	0.903287		2.69756	2.45426	1.53695	2.28576		3.58012	3.29872	2.57863
A7	1.33097	1.50316	1.00555			0.435537	0.517308	0.681658	0.537953		1.33124	1.50346	1.00575	1.33598		1.76677	2.02077	1.68741
A8	1.53425	1.74979	1.10258			0.502056	0.602186	0.747428	0.613464		1.53455	1.75015	1.1028	1.53441		2.03661	2.35233	1.85022			A
S id	0.9998	0.9998	0.9998												D	4.07415	3.8125	2.57863
															dfcrisp	3.65046
					f(K +)	0.206047	0.223297	0.245712	0.224588	f(K -)	0.629792	0.648972	0.362537	0.572568		f(K)	K-+K
						0.275127	0.267359	0.285077	0.27373		0.840937	0.777029	0.420617	0.703903			2.90999	3.45259	0.746518	5.19911	0.559709	4
						0.0920152	0.101327	0.165843	0.115128		0.281248	0.294489	0.244693	0.27873			3.56882	2.65323	0.420649	4.07388	0.876024	1
						0.113642	0.12812	0.181667	0.137887		0.347351	0.372359	0.268041	0.340027			1.43776	7.68598	2.5877	11.2737	0.127533	8
						0.252987	0.223777	0.284096	0.246159		0.773263	0.650367	0.419171	0.623292			1.74461	6.25229	1.94094	9.19323	0.189771	7
						0.241765	0.231329	0.285355	0.247444		0.738964	0.672316	0.421028	0.626156			3.1739	3.06241	0.604384	4.6668	0.680103	3
						0.11931	0.14171	0.186732	0.147366		0.364676	0.411855	0.275514	0.365975			3.18905	3.04131	0.597046	4.63836	0.687538	2
						0.137532	0.164962	0.204749	0.168051		0.420372	0.479431	0.302097	0.420333			1.87393	5.78584	1.73243	8.51827	0.21999	6
																	2.14787	4.95058	1.37907	7.32964	0.293039	5
[truncated: 24 more columns]

## Sheet: VIKOR 
大	1	1	1	7	3	3	1	1	1	7	9	3	1	1	1	1	1	1	1	1	1	1	1	1	1	1	1	1	1	1	1	1	1	1	1	1	7	3	3	7	9	3	1	1	1	7	9	3	1
	0.064	0.064	0.064	0.0695	0.0695	0.0695	0.089	0.089	0.089	0.0542	0.0542	0.0542	0.0754	0.0754	0.0754	0.0762	0.0762	0.0762	0.0105	0.0105	0.0105	0.0079	0.0079	0.0079	0.0132	0.0132	0.0132	0.0078	0.0078	0.0078	0.0074	0.0074	0.0074	0.009	0.009	0.009	0.0716	0.0716	0.0716	0.0758	0.0758	0.0758	0.0536	0.0536	0.0536	0.0591	0.0591	0.0591	0.0488
Nij	S1			S2			S3			S4			S5			S6			W1			W2			W3			W4			W5			W6			O1			O2			O3			O4			O5
A1	0.71	0.56	0.78	5	1.67	2.33	1	1	1	1	3	1	0.43	0.56	0.56	0.43	0.33	0.56	0.14	0.11	0.33	0.14	0.11	0.11	0.14	0.33	0.33	0.43	0.33	0.56	0.43	0.56	0.56	1	0.78	1	5	2.33	2.33	7	9	3	0.43	0.56	0.56	7	9	3	0.71
A2	0.43	0.56	0.56	5	1.67	2.33	0.71	0.56	0.78	7	9	3	1	1	1	0.43	0.56	0.56	0.14	0.11	0.33	0.14	0.11	0.33	0.14	0.33	0.33	0.43	0.33	0.56	0.71	0.78	0.78	0.43	0.56	0.56	7	2.33	2.33	7	9	3	0.71	0.78	0.78	7	7	3	0.71
A3	0.14	0.33	0.33	3	1.67	1.67	0.43	0.56	0.56	1	1	1	1	0.78	1	0.71	0.78	0.78	0.71	0.56	0.78	0.71	0.56	0.78	0.71	0.78	0.78	1	0.78	1	1	0.78	1	0.43	0.56	0.56	1	1	1	1	1	1	0.71	0.78	0.78	1	1	1	0.14
A4	0.14	0.33	0.33	3	1.67	1.67	0.43	0.33	0.56	1	3	1	0.14	0.33	0.33	1	1	1	1	1	1	1	0.78	1	0.43	0.56	0.56	0.43	0.56	0.56	0.71	0.78	0.78	1	1	1	3	1	1.67	3	5	1.67	1	1	1	1	3	1	0.14
A5	0.71	0.78	0.78	7	3	3	0.71	0.78	0.78	5	7	2.33	0.71	0.78	0.78	0.71	0.56	0.78	0.14	0.11	0.33	0.14	0.11	0.33	0.71	0.78	0.78	0.71	0.78	0.78	0.71	0.56	0.78	0.43	0.56	0.56	7	2.33	3	7	9	3	0.71	0.56	0.78	7	7	3	0.43
A6	0.71	0.78	0.78	5	1.67	2.33	1	0.78	1	7	9	3	1	1	1	1	0.78	1	0.14	0.33	0.33	0.14	0.33	0.33	0.71	0.56	0.78	0.71	0.56	0.78	0.43	0.56	0.56	1	1	1	7	3	3	3	5	1.67	0.71	0.56	0.78	5	7	2.33	1
A7	0.71	0.78	0.78	3	1.67	1.67	1	1	1	3	3	1.67	0.14	0.33	0.33	0.14	0.11	0.33	0.71	0.78	0.78	0.71	0.78	0.78	1	1	1	1	1	1	1	1	1	1	0.78	1	1	1	1	3	5	1.67	0.43	0.33	0.56	1	1	1	0.14
A8	1	1	1	1	1	1	1	1	1	5	7	2.33	0.71	0.78	0.78	0.71	0.78	0.78	1	1	1	1	1	1	0.14	0.11	0.11	0.14	0.11	0.33	0.14	0.11	0.33	1	1	1	1	1	1	3	5	1.67	0.14	0.11	0.33	3	3	1.67	0.43
小	0.14	0.33	0.33	1	1	1	0.43	0.33	0.56	1	1	1	0.14	0.33	0.33	0.14	0.11	0.33	0.14	0.11	0.33	0.14	0.11	0.11	0.14	0.11	0.11	0.14	0.11	0.33	0.14	0.11	0.33	0.43	0.56	0.56	1	1	1	1	1	1	0.14	0.11	0.33	1	1	1	0.14
大-小	0.86	0.67	0.67	6	2	2	0.57	0.67	0.44	6	8	2	0.86	0.67	0.67	0.86	0.89	0.67	0.86	0.89	0.67	0.86	0.89	0.89	0.86	0.89	0.89	0.86	0.89	0.67	0.86	0.89	0.67	0.57	0.44	0.44	6	2	2	6	8	2	0.86	0.89	0.67	6	8	2	0.86
Vij	S1			S2			S3			S4			S5			S6			W1			W2			W3			W4			W5			W6			O1			O2			O3			O4			O5
A1	0.0215814	0.0420299	0.0210149	0.0231667	0.0462175	0.0232825	0	0	0	0.0542	0.04065	0.0542	0.0499744	0.0495164	0.0495164	0.0505047	0.057364	0.0500418	0.0105	0.0105	0.0105	0.0079	0.0079	0.0079	0.0132	0.00993708	0.00993708	0.00516977	0.00587191	0.00512239	0.00490465	0.00365843	0.0048597	0	0.0045	0	0.0238667	0.023986	0.023986	0	0	0	0.0355256	0.0264989	0.0352	0	0	0	0.0164558
A2	0.0424186	0.0420299	0.0420299	0.0231667	0.0462175	0.0232825	0.0452807	0.0584478	0.0445	0	0	0	0	0	0	0.0505047	0.0376719	0.0500418	0.0105	0.0105	0.0105	0.0079	0.0079	0.00594719	0.0132	0.00993708	0.00993708	0.00516977	0.00587191	0.00512239	0.00249535	0.00182921	0.00242985	0.009	0.009	0.009	0	0.023986	0.023986	0	0	0	0.0180744	0.0132494	0.0176	0	0.014775	0	0.0164558
A3	0.064	0.064	0.064	0.0463333	0.0462175	0.0462175	0.089	0.0584478	0.089	0.0542	0.0542	0.0542	0	0.0247582	0	0.0256953	0.018836	0.0250209	0.0035407	0.00519101	0.00344776	0.00266395	0.00390562	0.00195281	0.00445116	0.00326292	0.00326292	0	0.00192809	0	0	0.00182921	0	0.009	0.009	0.009	0.0716	0.0716	0.0716	0.0758	0.0758	0.0758	0.0180744	0.0132494	0.0176	0.0591	0.0591	0.0591	0.0488
A4	0.064	0.064	0.064	0.0463333	0.0462175	0.0462175	0.089	0.089	0.089	0.0542	0.04065	0.0542	0.0754	0.0754	0.0754	0	0	0	0	0	0	0	0.00195281	0	0.00874884	0.00652584	0.00652584	0.00516977	0.00385618	0.00512239	0.00249535	0.00182921	0.00242985	0	0	0	0.0477333	0.0716	0.047614	0.0505333	0.0379	0.050407	0	0	0	0.0591	0.044325	0.0591	0.0488
A5	0.0215814	0.0210149	0.0210149	0	0	0	0.0452807	0.0292239	0.0445	0.0180667	0.01355	0.018157	0.0254256	0.0247582	0.0247582	0.0256953	0.0376719	0.0250209	0.0105	0.0105	0.0105	0.0079	0.0079	0.00594719	0.00445116	0.00326292	0.00326292	0.00263023	0.00192809	0.00256119	0.00249535	0.00365843	0.00242985	0.009	0.009	0.009	0	0.023986	0	0	0	0	0.0180744	0.0264989	0.0176	0	0.014775	0	0.0323442
A6	0.0215814	0.0210149	0.0210149	0.0231667	0.0462175	0.0232825	0	0.0292239	0	0	0	0	0	0	0	0	0.018836	0	0.0105	0.00790449	0.0105	0.0079	0.00594719	0.00594719	0.00445116	0.00652584	0.00326292	0.00263023	0.00385618	0.00256119	0.00490465	0.00365843	0.0048597	0	0	0	0	0	0	0.0505333	0.0379	0.050407	0.0180744	0.0264989	0.0176	0.0197	0.014775	0.0197985	0
A7	0.0215814	0.0210149	0.0210149	0.0463333	0.0462175	0.0462175	0	0	0	0.0361333	0.04065	0.036043	0.0754	0.0754	0.0754	0.0762	0.0762	0.0762	0.0035407	0.00259551	0.00344776	0.00266395	0.00195281	0.00195281	0	0	0	0	0	0	0	0	0	0	0.0045	0	0.0716	0.0716	0.0716	0.0505333	0.0379	0.050407	0.0355256	0.0403506	0.0352	0.0591	0.0591	0.0591	0.0488
A8	0	0	0	0.0695	0.0695	0.0695	0	0	0	0.0180667	0.01355	0.018157	0.0254256	0.0247582	0.0247582	0.0256953	0.018836	0.0250209	0	0	0	0	0	0	0.0132	0.0132	0.0132	0.0078	0.0078	0.0078	0.0074	0.0074	0.0074	0	0	0	0.0716	0.0716	0.0716	0.0505333	0.0379	0.050407	0.0536	0.0536	0.0536	0.0394	0.044325	0.0393015	0.0323442
S i			大	2.09169	0.70815
S ai				S j	R j	Q j
A1	0.480529	0.470819	0.470798	1.42215	0.480529	0.611	5
A2	0.372533	0.415254	0.384842	1.17263	0.415254	0.3383	3
A3	0.70815	0.679259	0.704278	2.09169	0.70815	1	8
A4	0.666926	0.652848	0.651956	1.97173	0.666926	0.9101	6
A5	0.320019	0.351374	0.305278	0.976671	0.351374	0.1956	2
A6	0.202049	0.27434	0.19781	0.674198	0.27434	0	1
A7	0.605948	0.582857	0.591344	1.78015	0.605948	0.9351	7
A8	0.506665	0.476128	0.496899	1.47969	0.506665	0.5519	4
S id			小	0.674198	0.27434
				S j		R j
				1.42215	5	0.480529	5
				1.17263	6	0.415254	6
				2.09169	1	0.70815	1
				1.97173	2	0.666926	2
				0.976671	7	0.351374	7
				0.674198	8	0.27434	8
				1.78015	3	0.605948	3
				1.47969	4	0.506665	4
[truncated: 23 more columns]

## Sheet: TOPSIS
	0.064	0.064	0.064	0.0695	0.0695	0.0695	0.089	0.089	0.089	0.0542	0.0542	0.0542	0.0754	0.0754	0.0754	0.0762	0.0762	0.0762	0.0105	0.0105	0.0105	0.0079	0.0079	0.0079	0.0132	0.0132	0.0132	0.0078	0.0078	0.0078	0.0074	0.0074	0.0074	0.009	0.009	0.009	0.0716	0.0716	0.0716	0.0758	0.0758	0.0758	0.0536	0.0536	0.0536	0.0591	0.0591	0.0591	0.0488
Nij	S1			S2			S3			S4			S5			S6			W1			W2			W3			W4			W5			W6			O1			O2			O3			O4			O5
A1	0.71	0.56	0.78	5	1.67	2.33	1	1	1	1	3	1	0.43	0.56	0.56	0.43	0.33	0.56	0.14	0.11	0.33	0.14	0.11	0.11	0.14	0.33	0.33	0.43	0.33	0.56	0.43	0.56	0.56	1	0.78	1	5	2.33	2.33	7	9	3	0.43	0.56	0.56	7	9	3	0.71
A2	0.43	0.56	0.56	5	1.67	2.33	0.71	0.56	0.78	7	9	3	1	1	1	0.43	0.56	0.56	0.14	0.11	0.33	0.14	0.11	0.33	0.14	0.33	0.33	0.43	0.33	0.56	0.71	0.78	0.78	0.43	0.56	0.56	7	2.33	2.33	7	9	3	0.71	0.78	0.78	7	7	3	0.71
A3	0.14	0.33	0.33	3	1.67	1.67	0.43	0.56	0.56	1	1	1	1	0.78	1	0.71	0.78	0.78	0.71	0.56	0.78	0.71	0.56	0.78	0.71	0.78	0.78	1	0.78	1	1	0.78	1	0.43	0.56	0.56	1	1	1	1	1	1	0.71	0.78	0.78	1	1	1	0.14
A4	0.14	0.33	0.33	3	1.67	1.67	0.43	0.33	0.56	1	3	1	0.14	0.33	0.33	1	1	1	1	1	1	1	0.78	1	0.43	0.56	0.56	0.43	0.56	0.56	0.71	0.78	0.78	1	1	1	3	1	1.67	3	5	1.67	1	1	1	1	3	1	0.14
A5	0.71	0.78	0.78	7	3	3	0.71	0.78	0.78	5	7	2.33	0.71	0.78	0.78	0.71	0.56	0.78	0.14	0.11	0.33	0.14	0.11	0.33	0.71	0.78	0.78	0.71	0.78	0.78	0.71	0.56	0.78	0.43	0.56	0.56	7	2.33	3	7	9	3	0.71	0.56	0.78	7	7	3	0.43
A6	0.71	0.78	0.78	5	1.67	2.33	1	0.78	1	7	9	3	1	1	1	1	0.78	1	0.14	0.33	0.33	0.14	0.33	0.33	0.71	0.56	0.78	0.71	0.56	0.78	0.43	0.56	0.56	1	1	1	7	3	3	3	5	1.67	0.71	0.56	0.78	5	7	2.33	1
A7	0.71	0.78	0.78	3	1.67	1.67	1	1	1	3	3	1.67	0.14	0.33	0.33	0.14	0.11	0.33	0.71	0.78	0.78	0.71	0.78	0.78	1	1	1	1	1	1	1	1	1	1	0.78	1	1	1	1	3	5	1.67	0.43	0.33	0.56	1	1	1	0.14
A8	1	1	1	1	1	1	1	1	1	5	7	2.33	0.71	0.78	0.78	0.71	0.78	0.78	1	1	1	1	1	1	0.14	0.11	0.11	0.14	0.11	0.33	0.14	0.11	0.33	1	1	1	1	1	1	3	5	1.67	0.14	0.11	0.33	3	3	1.67	0.43
Yij	S1			S2			S3			S4			S5			S6			W1			W2			W3			W4			W5			W6			O1			O2			O3			O4			O5
A1	0.04544	0.03584	0.04992	0.3475	0.116065	0.161935	0.089	0.089	0.089	0.0542	0.1626	0.0542	0.032422	0.042224	0.042224	0.032766	0.025146	0.042672	0.00147	0.001155	0.003465	0.001106	0.000869	0.000869	0.001848	0.004356	0.004356	0.003354	0.002574	0.004368	0.003182	0.004144	0.004144	0.009	0.00702	0.009	0.358	0.166828	0.166828	0.5306	0.6822	0.2274	0.023048	0.030016	0.030016	0.4137	0.5319	0.1773	0.034648
A2	0.02752	0.03584	0.03584	0.3475	0.116065	0.161935	0.06319	0.04984	0.06942	0.3794	0.4878	0.1626	0.0754	0.0754	0.0754	0.032766	0.042672	0.042672	0.00147	0.001155	0.003465	0.001106	0.000869	0.002607	0.001848	0.004356	0.004356	0.003354	0.002574	0.004368	0.005254	0.005772	0.005772	0.00387	0.00504	0.00504	0.5012	0.166828	0.166828	0.5306	0.6822	0.2274	0.038056	0.041808	0.041808	0.4137	0.4137	0.1773	0.034648
A3	0.00896	0.02112	0.02112	0.2085	0.116065	0.116065	0.03827	0.04984	0.04984	0.0542	0.0542	0.0542	0.0754	0.058812	0.0754	0.054102	0.059436	0.059436	0.007455	0.00588	0.00819	0.005609	0.004424	0.006162	0.009372	0.010296	0.010296	0.0078	0.006084	0.0078	0.0074	0.005772	0.0074	0.00387	0.00504	0.00504	0.0716	0.0716	0.0716	0.0758	0.0758	0.0758	0.038056	0.041808	0.041808	0.0591	0.0591	0.0591	0.006832
A4	0.00896	0.02112	0.02112	0.2085	0.116065	0.116065	0.03827	0.02937	0.04984	0.0542	0.1626	0.0542	0.010556	0.024882	0.024882	0.0762	0.0762	0.0762	0.0105	0.0105	0.0105	0.0079	0.006162	0.0079	0.005676	0.007392	0.007392	0.003354	0.004368	0.004368	0.005254	0.005772	0.005772	0.009	0.009	0.009	0.2148	0.0716	0.119572	0.2274	0.379	0.126586	0.0536	0.0536	0.0536	0.0591	0.1773	0.0591	0.006832
A5	0.04544	0.04992	0.04992	0.4865	0.2085	0.2085	0.06319	0.06942	0.06942	0.271	0.3794	0.126286	0.053534	0.058812	0.058812	0.054102	0.042672	0.059436	0.00147	0.001155	0.003465	0.001106	0.000869	0.002607	0.009372	0.010296	0.010296	0.005538	0.006084	0.006084	0.005254	0.004144	0.005772	0.00387	0.00504	0.00504	0.5012	0.166828	0.2148	0.5306	0.6822	0.2274	0.038056	0.030016	0.041808	0.4137	0.4137	0.1773	0.020984
A6	0.04544	0.04992	0.04992	0.3475	0.116065	0.161935	0.089	0.06942	0.089	0.3794	0.4878	0.1626	0.0754	0.0754	0.0754	0.0762	0.059436	0.0762	0.00147	0.003465	0.003465	0.001106	0.002607	0.002607	0.009372	0.007392	0.010296	0.005538	0.004368	0.006084	0.003182	0.004144	0.004144	0.009	0.009	0.009	0.5012	0.2148	0.2148	0.2274	0.379	0.126586	0.038056	0.030016	0.041808	0.2955	0.4137	0.137703	0.0488
A7	0.04544	0.04992	0.04992	0.2085	0.116065	0.116065	0.089	0.089	0.089	0.1626	0.1626	0.090514	0.010556	0.024882	0.024882	0.010668	0.008382	0.025146	0.007455	0.00819	0.00819	0.005609	0.006162	0.006162	0.0132	0.0132	0.0132	0.0078	0.0078	0.0078	0.0074	0.0074	0.0074	0.009	0.00702	0.009	0.0716	0.0716	0.0716	0.2274	0.379	0.126586	0.023048	0.017688	0.030016	0.0591	0.0591	0.0591	0.006832
A8	0.064	0.064	0.064	0.0695	0.0695	0.0695	0.089	0.089	0.089	0.271	0.3794	0.126286	0.053534	0.058812	0.058812	0.054102	0.059436	0.059436	0.0105	0.0105	0.0105	0.0079	0.0079	0.0079	0.001848	0.001452	0.001452	0.001092	0.000858	0.002574	0.001036	0.000814	0.002442	0.009	0.009	0.009	0.0716	0.0716	0.0716	0.2274	0.379	0.126586	0.007504	0.005896	0.017688	0.1773	0.1773	0.098697	0.020984
Yij				Y +	2.56906	D+		D-			C i			C i
A1	2.29857	2.36857	1.32316		2.08972		0.4794		1.07243			0.308925	5			0.691075	4
A2	3.0692	2.83595	1.53514		2.56906		0		1.55177			0	8			1	1
A3	1.02648	1.07481	0.893066		1.01729		1.55177		0			1	1			0	8
A4	1.26774	1.35901	0.97828		1.24101		1.32805		0.22372			0.855829	2			0.144171	7
A5	2.82221	2.37367	1.52986		2.27485		0.29421		1.25756			0.189596	6			0.810404	3
A6	2.69702	2.45377	1.53664		2.2853		0.283758		1.26801			0.182861	7			0.817139	2
A7	1.33097	1.50316	1.00555		1.33571		1.23335		0.318421			0.794801	3			0.205199	6
A8	1.53425	1.74979	1.10258		1.5341		1.03496		0.516812			0.666953	4			0.333047	5
				Y-	1.01729
[truncated: 23 more columns]

## Sheet: MARCOS（-30%） (2)
	-0.0192			-0.0208			-0.0267			-0.0163			-0.0226			-0.0229			-0.0031			-0.0024			-0.0039			-0.0023			-0.0022			-0.0027			-0.0215			-0.0228			-0.0161			-0.0177			-0.0146
Nij	S1			S2			S3			S4			S5			S6			W1			W2			W3			W4			W5			W6			O1			O2			O3			O4			O5
A1	0.71	0.56	0.78	5	1.67	2.33	1	1	1	1	3	1	0.43	0.56	0.56	0.43	0.33	0.56	0.14	0.11	0.33	0.14	0.11	0.11	0.14	0.33	0.33	0.43	0.33	0.56	0.43	0.56	0.56	1	0.78	1	5	2.33	2.33	7	9	3	0.43	0.56	0.56	7	9	3	0.71
A2	0.43	0.56	0.56	5	1.67	2.33	0.71	0.56	0.78	7	9	3	1	1	1	0.43	0.56	0.56	0.14	0.11	0.33	0.14	0.11	0.33	0.14	0.33	0.33	0.43	0.33	0.56	0.71	0.78	0.78	0.43	0.56	0.56	7	2.33	2.33	7	9	3	0.71	0.78	0.78	7	7	3	0.71
A3	0.14	0.33	0.33	3	1.67	1.67	0.43	0.56	0.56	1	1	1	1	0.78	1	0.71	0.78	0.78	0.71	0.56	0.78	0.71	0.56	0.78	0.71	0.78	0.78	1	0.78	1	1	0.78	1	0.43	0.56	0.56	1	1	1	1	1	1	0.71	0.78	0.78	1	1	1	0.14
A4	0.14	0.33	0.33	3	1.67	1.67	0.43	0.33	0.56	1	3	1	0.14	0.33	0.33	1	1	1	1	1	1	1	0.78	1	0.43	0.56	0.56	0.43	0.56	0.56	0.71	0.78	0.78	1	1	1	3	1	1.67	3	5	1.67	1	1	1	1	3	1	0.14
A5	0.71	0.78	0.78	7	3	3	0.71	0.78	0.78	5	7	2.33	0.71	0.78	0.78	0.71	0.56	0.78	0.14	0.11	0.33	0.14	0.11	0.33	0.71	0.78	0.78	0.71	0.78	0.78	0.71	0.56	0.78	0.43	0.56	0.56	7	2.33	3	7	9	3	0.71	0.56	0.78	7	7	3	0.43
A6	0.71	0.78	0.78	5	1.67	2.33	1	0.78	1	7	9	3	1	1	1	1	0.78	1	0.14	0.33	0.33	0.14	0.33	0.33	0.71	0.56	0.78	0.71	0.56	0.78	0.43	0.56	0.56	1	1	1	7	3	3	3	5	1.67	0.71	0.56	0.78	5	7	2.33	1
A7	0.71	0.78	0.78	3	1.67	1.67	1	1	1	3	3	1.67	0.14	0.33	0.33	0.14	0.11	0.33	0.71	0.78	0.78	0.71	0.78	0.78	1	1	1	1	1	1	1	1	1	1	0.78	1	1	1	1	3	5	1.67	0.43	0.33	0.56	1	1	1	0.14
A8	1	1	1	1	1	1	1	1	1	5	7	2.33	0.71	0.78	0.78	0.71	0.78	0.78	1	1	1	1	1	1	0.14	0.11	0.11	0.14	0.11	0.33	0.14	0.11	0.33	1	1	1	1	1	1	3	5	1.67	0.14	0.11	0.33	3	3	1.67	0.43
S ai	-0.0192	-0.0192	-0.0192	-0.0208	-0.0208	-0.0208	-0.0267	-0.0267	-0.0267	-0.0163	-0.0163	-0.0163	-0.0226	-0.0226	-0.0226	-0.0229	-0.0229	-0.0229	-0.0031	-0.0031	-0.0031	-0.0024	-0.0024	-0.0024	-0.0039	-0.0039	-0.0039	-0.0023	-0.0023	-0.0023	-0.0022	-0.0022	-0.0022	-0.0027	-0.0027	-0.0027	-0.0215	-0.0215	-0.0215	-0.0228	-0.0228	-0.0228	-0.0161	-0.0161	-0.0161	-0.0177	-0.0177	-0.0177	-0.0146
Vij	S1			S2			S3			S4			S5			S6			W1			W2			W3			W4			W5			W6			O1			O2			O3			O4			O5
A1	-0.013632	-0.010752	-0.014976	-0.104	-0.034736	-0.048464	-0.0267	-0.0267	-0.0267	-0.0163	-0.0489	-0.0163	-0.009718	-0.012656	-0.012656	-0.009847	-0.007557	-0.012824	-0.000434	-0.000341	-0.001023	-0.000336	-0.000264	-0.000264	-0.000546	-0.001287	-0.001287	-0.000989	-0.000759	-0.001288	-0.000946	-0.001232	-0.001232	-0.0027	-0.002106	-0.0027	-0.1075	-0.050095	-0.050095	-0.1596	-0.2052	-0.0684	-0.006923	-0.009016	-0.009016	-0.1239	-0.1593	-0.0531	-0.010366
A2	-0.008256	-0.010752	-0.010752	-0.104	-0.034736	-0.048464	-0.018957	-0.014952	-0.020826	-0.1141	-0.1467	-0.0489	-0.0226	-0.0226	-0.0226	-0.009847	-0.012824	-0.012824	-0.000434	-0.000341	-0.001023	-0.000336	-0.000264	-0.000792	-0.000546	-0.001287	-0.001287	-0.000989	-0.000759	-0.001288	-0.001562	-0.001716	-0.001716	-0.001161	-0.001512	-0.001512	-0.1505	-0.050095	-0.050095	-0.1596	-0.2052	-0.0684	-0.011431	-0.012558	-0.012558	-0.1239	-0.1239	-0.0531	-0.010366
A3	-0.002688	-0.006336	-0.006336	-0.0624	-0.034736	-0.034736	-0.011481	-0.014952	-0.014952	-0.0163	-0.0163	-0.0163	-0.0226	-0.017628	-0.0226	-0.016259	-0.017862	-0.017862	-0.002201	-0.001736	-0.002418	-0.001704	-0.001344	-0.001872	-0.002769	-0.003042	-0.003042	-0.0023	-0.001794	-0.0023	-0.0022	-0.001716	-0.0022	-0.001161	-0.001512	-0.001512	-0.0215	-0.0215	-0.0215	-0.0228	-0.0228	-0.0228	-0.011431	-0.012558	-0.012558	-0.0177	-0.0177	-0.0177	-0.002044
A4	-0.002688	-0.006336	-0.006336	-0.0624	-0.034736	-0.034736	-0.011481	-0.008811	-0.014952	-0.0163	-0.0489	-0.0163	-0.003164	-0.007458	-0.007458	-0.0229	-0.0229	-0.0229	-0.0031	-0.0031	-0.0031	-0.0024	-0.001872	-0.0024	-0.001677	-0.002184	-0.002184	-0.000989	-0.001288	-0.001288	-0.001562	-0.001716	-0.001716	-0.0027	-0.0027	-0.0027	-0.0645	-0.0215	-0.035905	-0.0684	-0.114	-0.038076	-0.0161	-0.0161	-0.0161	-0.0177	-0.0531	-0.0177	-0.002044
A5	-0.013632	-0.014976	-0.014976	-0.1456	-0.0624	-0.0624	-0.018957	-0.020826	-0.020826	-0.0815	-0.1141	-0.037979	-0.016046	-0.017628	-0.017628	-0.016259	-0.012824	-0.017862	-0.000434	-0.000341	-0.001023	-0.000336	-0.000264	-0.000792	-0.002769	-0.003042	-0.003042	-0.001633	-0.001794	-0.001794	-0.001562	-0.001232	-0.001716	-0.001161	-0.001512	-0.001512	-0.1505	-0.050095	-0.0645	-0.1596	-0.2052	-0.0684	-0.011431	-0.009016	-0.012558	-0.1239	-0.1239	-0.0531	-0.006278
A6	-0.013632	-0.014976	-0.014976	-0.104	-0.034736	-0.048464	-0.0267	-0.020826	-0.0267	-0.1141	-0.1467	-0.0489	-0.0226	-0.0226	-0.0226	-0.0229	-0.017862	-0.0229	-0.000434	-0.001023	-0.001023	-0.000336	-0.000792	-0.000792	-0.002769	-0.002184	-0.003042	-0.001633	-0.001288	-0.001794	-0.000946	-0.001232	-0.001232	-0.0027	-0.0027	-0.0027	-0.1505	-0.0645	-0.0645	-0.0684	-0.114	-0.038076	-0.011431	-0.009016	-0.012558	-0.0885	-0.1239	-0.041241	-0.0146
A7	-0.013632	-0.014976	-0.014976	-0.0624	-0.034736	-0.034736	-0.0267	-0.0267	-0.0267	-0.0489	-0.0489	-0.027221	-0.003164	-0.007458	-0.007458	-0.003206	-0.002519	-0.007557	-0.002201	-0.002418	-0.002418	-0.001704	-0.001872	-0.001872	-0.0039	-0.0039	-0.0039	-0.0023	-0.0023	-0.0023	-0.0022	-0.0022	-0.0022	-0.0027	-0.002106	-0.0027	-0.0215	-0.0215	-0.0215	-0.0684	-0.114	-0.038076	-0.006923	-0.005313	-0.009016	-0.0177	-0.0177	-0.0177	-0.002044
A8	-0.0192	-0.0192	-0.0192	-0.0208	-0.0208	-0.0208	-0.0267	-0.0267	-0.0267	-0.0815	-0.1141	-0.037979	-0.016046	-0.017628	-0.017628	-0.016259	-0.017862	-0.017862	-0.0031	-0.0031	-0.0031	-0.0024	-0.0024	-0.0024	-0.000546	-0.000429	-0.000429	-0.000322	-0.000253	-0.000759	-0.000308	-0.000242	-0.000726	-0.0027	-0.0027	-0.0027	-0.0215	-0.0215	-0.0215	-0.0684	-0.114	-0.038076	-0.002254	-0.001771	-0.005313	-0.0531	-0.0531	-0.029559	-0.006278
S id	-0.002688	-0.006336	-0.006336	-0.1456	-0.0624	-0.0624	-0.011481	-0.008811	-0.014952	-0.1141	-0.1467	-0.0489	-0.003164	-0.007458	-0.007458	-0.003206	-0.002519	-0.007557	-0.000434	-0.000341	-0.001023	-0.000336	-0.000264	-0.000264	-0.000546	-0.000429	-0.000429	-0.000322	-0.000253	-0.000759	-0.000308	-0.000242	-0.000726	-0.001161	-0.001512	-0.001512	-0.1505	-0.0645	-0.0645	-0.1596	-0.2052	-0.0684	-0.002254	-0.001771	-0.005313	-0.1239	-0.1593	-0.0531	-0.002044
S i
S ai	-0.2998	-0.2998	-0.2998		K -					K +					T
A1	-0.689409	-0.710641	-0.396829			2.29956	2.37038	1.32365	2.09099		0.752223	0.815073	0.896953	0.81983		3.05179	3.18546	2.2206
A2	-0.920637	-0.851053	-0.460421			3.07084	2.83874	1.53576	2.57102		1.00452	0.976119	1.04069	0.999362		4.07536	3.81486	2.57645
A3	-0.307653	-0.322178	-0.267742			1.02619	1.07464	0.893069	1.01714		0.335684	0.369524	0.605177	0.419977		1.36188	1.44417	1.49825
A4	-0.380139	-0.407839	-0.293373			1.26798	1.36037	0.978562	1.24182		0.414774	0.467773	0.663111	0.503358		1.68275	1.82814	1.64167
A5	-0.846439	-0.712394	-0.458816			2.82335	2.37623	1.53041	2.27655		0.92356	0.817084	1.03706	0.898697		3.74691	3.19331	2.56747
A6	-0.808841	-0.736221	-0.460826			2.69794	2.45571	1.53711	2.28662		0.882536	0.844412	1.04161	0.903241		3.58047	3.30012	2.57872
A7	-0.399091	-0.450936	-0.301506			1.33119	1.50412	1.00569	1.33628		0.435453	0.517203	0.681494	0.537838		1.76664	2.02133	1.68718
A8	-0.460174	-0.525168	-0.330695			1.53494	1.75173	1.10305	1.53536		0.502101	0.602344	0.74747	0.613565		2.03704	2.35407	1.85052			A
S id	-0.916496	-0.871874	-0.442419												D	4.07536	3.81486	2.57872
															dfcrisp	3.65225
					f(K +)	0.629629	0.64902	0.362419	0.572522	f(K -)	0.205961	0.22317	0.245589	0.224473		f(K)	K-+K
						0.840807	0.777257	0.420497	0.703955		0.275041	0.267265	0.284945	0.273629			2.91082	0.746657	3.45488	5.20154	0.559608	4
						0.280976	0.294241	0.244526	0.278496		0.0919116	0.101177	0.1657	0.114991			3.57038	0.420546	2.65458	4.07513	0.876139	1
						0.347177	0.372475	0.267934	0.340015		0.113567	0.128078	0.181562	0.137821			1.43711	2.59071	7.6963	11.287	0.127325	8
						0.773043	0.650621	0.419031	0.623329		0.252874	0.223721	0.283952	0.246067			1.74518	1.94105	6.25577	9.19682	0.189759	7
						0.738705	0.672382	0.420867	0.626084		0.241642	0.231203	0.285196	0.247311			3.17525	0.604289	3.06394	4.66822	0.680184	3
						0.364485	0.411835	0.275362	0.365879		0.119229	0.141612	0.186596	0.147262			3.18986	0.597229	3.04349	4.64072	0.687362	2
						0.420272	0.47963	0.30202	0.420388		0.137477	0.164924	0.20466	0.167996			1.87412	1.73314	5.79061	8.52375	0.21987	6
																	2.14893	1.37876	4.95251	7.33126	0.293118	5
[truncated: 24 more columns]

## Sheet: MARCOS（30%）
	0.0192			0.0208			0.0267			0.0163			0.0226			0.0229			0.0031			0.0024			0.0039			0.0023			0.0022			0.0027			0.0215			0.0228			0.0161			0.0177			0.0146
Nij	S1			S2			S3			S4			S5			S6			W1			W2			W3			W4			W5			W6			O1			O2			O3			O4			O5
A1	0.71	0.56	0.78	5	1.67	2.33	1	1	1	1	3	1	0.43	0.56	0.56	0.43	0.33	0.56	0.14	0.11	0.33	0.14	0.11	0.11	0.14	0.33	0.33	0.43	0.33	0.56	0.43	0.56	0.56	1	0.78	1	5	2.33	2.33	7	9	3	0.43	0.56	0.56	7	9	3	0.71
A2	0.43	0.56	0.56	5	1.67	2.33	0.71	0.56	0.78	7	9	3	1	1	1	0.43	0.56	0.56	0.14	0.11	0.33	0.14	0.11	0.33	0.14	0.33	0.33	0.43	0.33	0.56	0.71	0.78	0.78	0.43	0.56	0.56	7	2.33	2.33	7	9	3	0.71	0.78	0.78	7	7	3	0.71
A3	0.14	0.33	0.33	3	1.67	1.67	0.43	0.56	0.56	1	1	1	1	0.78	1	0.71	0.78	0.78	0.71	0.56	0.78	0.71	0.56	0.78	0.71	0.78	0.78	1	0.78	1	1	0.78	1	0.43	0.56	0.56	1	1	1	1	1	1	0.71	0.78	0.78	1	1	1	0.14
A4	0.14	0.33	0.33	3	1.67	1.67	0.43	0.33	0.56	1	3	1	0.14	0.33	0.33	1	1	1	1	1	1	1	0.78	1	0.43	0.56	0.56	0.43	0.56	0.56	0.71	0.78	0.78	1	1	1	3	1	1.67	3	5	1.67	1	1	1	1	3	1	0.14
A5	0.71	0.78	0.78	7	3	3	0.71	0.78	0.78	5	7	2.33	0.71	0.78	0.78	0.71	0.56	0.78	0.14	0.11	0.33	0.14	0.11	0.33	0.71	0.78	0.78	0.71	0.78	0.78	0.71	0.56	0.78	0.43	0.56	0.56	7	2.33	3	7	9	3	0.71	0.56	0.78	7	7	3	0.43
A6	0.71	0.78	0.78	5	1.67	2.33	1	0.78	1	7	9	3	1	1	1	1	0.78	1	0.14	0.33	0.33	0.14	0.33	0.33	0.71	0.56	0.78	0.71	0.56	0.78	0.43	0.56	0.56	1	1	1	7	3	3	3	5	1.67	0.71	0.56	0.78	5	7	2.33	1
A7	0.71	0.78	0.78	3	1.67	1.67	1	1	1	3	3	1.67	0.14	0.33	0.33	0.14	0.11	0.33	0.71	0.78	0.78	0.71	0.78	0.78	1	1	1	1	1	1	1	1	1	1	0.78	1	1	1	1	3	5	1.67	0.43	0.33	0.56	1	1	1	0.14
A8	1	1	1	1	1	1	1	1	1	5	7	2.33	0.71	0.78	0.78	0.71	0.78	0.78	1	1	1	1	1	1	0.14	0.11	0.11	0.14	0.11	0.33	0.14	0.11	0.33	1	1	1	1	1	1	3	5	1.67	0.14	0.11	0.33	3	3	1.67	0.43
S ai	0.002688	0.006336	0.006336	0.1456	0.0624	0.0624	0.011481	0.008811	0.014952	0.1141	0.1467	0.0489	0.003164	0.007458	0.007458	0.003206	0.002519	0.007557	0.000434	0.000341	0.001023	0.000336	0.000264	0.000264	0.000546	0.000429	0.000429	0.000322	0.000253	0.000759	0.000308	0.000242	0.000726	0.001161	0.001512	0.001512	0.1505	0.0645	0.0645	0.1596	0.2052	0.0684	0.002254	0.001771	0.005313	0.1239	0.1593	0.0531	0.002044
Vij	S1			S2			S3			S4			S5			S6			W1			W2			W3			W4			W5			W6			O1			O2			O3			O4			O5
A1	0.013632	0.010752	0.014976	0.104	0.034736	0.048464	0.0267	0.0267	0.0267	0.0163	0.0489	0.0163	0.009718	0.012656	0.012656	0.009847	0.007557	0.012824	0.000434	0.000341	0.001023	0.000336	0.000264	0.000264	0.000546	0.001287	0.001287	0.000989	0.000759	0.001288	0.000946	0.001232	0.001232	0.0027	0.002106	0.0027	0.1075	0.050095	0.050095	0.1596	0.2052	0.0684	0.006923	0.009016	0.009016	0.1239	0.1593	0.0531	0.010366
A2	0.008256	0.010752	0.010752	0.104	0.034736	0.048464	0.018957	0.014952	0.020826	0.1141	0.1467	0.0489	0.0226	0.0226	0.0226	0.009847	0.012824	0.012824	0.000434	0.000341	0.001023	0.000336	0.000264	0.000792	0.000546	0.001287	0.001287	0.000989	0.000759	0.001288	0.001562	0.001716	0.001716	0.001161	0.001512	0.001512	0.1505	0.050095	0.050095	0.1596	0.2052	0.0684	0.011431	0.012558	0.012558	0.1239	0.1239	0.0531	0.010366
A3	0.002688	0.006336	0.006336	0.0624	0.034736	0.034736	0.011481	0.014952	0.014952	0.0163	0.0163	0.0163	0.0226	0.017628	0.0226	0.016259	0.017862	0.017862	0.002201	0.001736	0.002418	0.001704	0.001344	0.001872	0.002769	0.003042	0.003042	0.0023	0.001794	0.0023	0.0022	0.001716	0.0022	0.001161	0.001512	0.001512	0.0215	0.0215	0.0215	0.0228	0.0228	0.0228	0.011431	0.012558	0.012558	0.0177	0.0177	0.0177	0.002044
A4	0.002688	0.006336	0.006336	0.0624	0.034736	0.034736	0.011481	0.008811	0.014952	0.0163	0.0489	0.0163	0.003164	0.007458	0.007458	0.0229	0.0229	0.0229	0.0031	0.0031	0.0031	0.0024	0.001872	0.0024	0.001677	0.002184	0.002184	0.000989	0.001288	0.001288	0.001562	0.001716	0.001716	0.0027	0.0027	0.0027	0.0645	0.0215	0.035905	0.0684	0.114	0.038076	0.0161	0.0161	0.0161	0.0177	0.0531	0.0177	0.002044
A5	0.013632	0.014976	0.014976	0.1456	0.0624	0.0624	0.018957	0.020826	0.020826	0.0815	0.1141	0.037979	0.016046	0.017628	0.017628	0.016259	0.012824	0.017862	0.000434	0.000341	0.001023	0.000336	0.000264	0.000792	0.002769	0.003042	0.003042	0.001633	0.001794	0.001794	0.001562	0.001232	0.001716	0.001161	0.001512	0.001512	0.1505	0.050095	0.0645	0.1596	0.2052	0.0684	0.011431	0.009016	0.012558	0.1239	0.1239	0.0531	0.006278
A6	0.013632	0.014976	0.014976	0.104	0.034736	0.048464	0.0267	0.020826	0.0267	0.1141	0.1467	0.0489	0.0226	0.0226	0.0226	0.0229	0.017862	0.0229	0.000434	0.001023	0.001023	0.000336	0.000792	0.000792	0.002769	0.002184	0.003042	0.001633	0.001288	0.001794	0.000946	0.001232	0.001232	0.0027	0.0027	0.0027	0.1505	0.0645	0.0645	0.0684	0.114	0.038076	0.011431	0.009016	0.012558	0.0885	0.1239	0.041241	0.0146
A7	0.013632	0.014976	0.014976	0.0624	0.034736	0.034736	0.0267	0.0267	0.0267	0.0489	0.0489	0.027221	0.003164	0.007458	0.007458	0.003206	0.002519	0.007557	0.002201	0.002418	0.002418	0.001704	0.001872	0.001872	0.0039	0.0039	0.0039	0.0023	0.0023	0.0023	0.0022	0.0022	0.0022	0.0027	0.002106	0.0027	0.0215	0.0215	0.0215	0.0684	0.114	0.038076	0.006923	0.005313	0.009016	0.0177	0.0177	0.0177	0.002044
A8	0.0192	0.0192	0.0192	0.0208	0.0208	0.0208	0.0267	0.0267	0.0267	0.0815	0.1141	0.037979	0.016046	0.017628	0.017628	0.016259	0.017862	0.017862	0.0031	0.0031	0.0031	0.0024	0.0024	0.0024	0.000546	0.000429	0.000429	0.000322	0.000253	0.000759	0.000308	0.000242	0.000726	0.0027	0.0027	0.0027	0.0215	0.0215	0.0215	0.0684	0.114	0.038076	0.002254	0.001771	0.005313	0.0531	0.0531	0.029559	0.006278
S id	0.0192	0.0192	0.0192	0.0208	0.0208	0.0208	0.0267	0.0267	0.0267	0.0163	0.0163	0.0163	0.0226	0.0226	0.0226	0.0229	0.0229	0.0229	0.0031	0.0031	0.0031	0.0024	0.0024	0.0024	0.0039	0.0039	0.0039	0.0023	0.0023	0.0023	0.0022	0.0022	0.0022	0.0027	0.0027	0.0027	0.0215	0.0215	0.0215	0.0228	0.0228	0.0228	0.0161	0.0161	0.0161	0.0177	0.0177	0.0177	0.0146
S i
S ai	0.916496	0.871874	0.442419		K -					K +					T
A1	0.689409	0.710641	0.396829			0.752223	0.815073	0.896953	0.81983		2.29956	2.37038	1.32365	2.09099		3.05179	3.18546	2.2206
A2	0.920637	0.851053	0.460421			1.00452	0.976119	1.04069	0.999362		3.07084	2.83874	1.53576	2.57102		4.07536	3.81486	2.57645
A3	0.307653	0.322178	0.267742			0.335684	0.369524	0.605177	0.419977		1.02619	1.07464	0.893069	1.01714		1.36188	1.44417	1.49825
A4	0.380139	0.407839	0.293373			0.414774	0.467773	0.663111	0.503358		1.26798	1.36037	0.978562	1.24182		1.68275	1.82814	1.64167
A5	0.846439	0.712394	0.458816			0.92356	0.817084	1.03706	0.898697		2.82335	2.37623	1.53041	2.27655		3.74691	3.19331	2.56747
A6	0.808841	0.736221	0.460826			0.882536	0.844412	1.04161	0.903241		2.69794	2.45571	1.53711	2.28662		3.58047	3.30012	2.57872
A7	0.399091	0.450936	0.301506			0.435453	0.517203	0.681494	0.537838		1.33119	1.50412	1.00569	1.33628		1.76664	2.02133	1.68718
A8	0.460174	0.525168	0.330695			0.502101	0.602344	0.74747	0.613565		1.53494	1.75173	1.10305	1.53536		2.03704	2.35407	1.85052			A
S id	0.2998	0.2998	0.2998												D	4.07536	3.81486	2.57872
															dfcrisp	3.65225
					f(K +)	0.205961	0.22317	0.245589	0.224473	f(K -)	0.629629	0.64902	0.362419	0.572522		f(K)	K-+K
						0.275041	0.267265	0.284945	0.273629		0.840807	0.777257	0.420497	0.703955			2.91082	3.45488	0.746657	5.20154	0.559608	4
						0.0919116	0.101177	0.1657	0.114991		0.280976	0.294241	0.244526	0.278496			3.57038	2.65458	0.420546	4.07513	0.876139	1
						0.113567	0.128078	0.181562	0.137821		0.347177	0.372475	0.267934	0.340015			1.43711	7.6963	2.59071	11.287	0.127325	8
						0.252874	0.223721	0.283952	0.246067		0.773043	0.650621	0.419031	0.623329			1.74518	6.25577	1.94105	9.19682	0.189759	7
						0.241642	0.231203	0.285196	0.247311		0.738705	0.672382	0.420867	0.626084			3.17525	3.06394	0.604289	4.66822	0.680184	3
						0.119229	0.141612	0.186596	0.147262		0.364485	0.411835	0.275362	0.365879			3.18986	3.04349	0.597229	4.64072	0.687362	2
						0.137477	0.164924	0.20466	0.167996		0.420272	0.47963	0.30202	0.420388			1.87412	5.79061	1.73314	8.52375	0.21987	6
																	2.14893	4.95251	1.37876	7.33126	0.293118	5
[truncated: 24 more columns]

## Sheet: MARCOS (2)-20% (2)
	-0.0128			-0.0139			-0.0178			-0.0108			-0.0151			-0.0152			-0.0021			-0.0016			-0.0026			-0.0016			-0.0015			-0.0018			-0.0143			-0.0152			-0.0107			-0.0118			-0.0098
Nij	S1			S2			S3			S4			S5			S6			W1			W2			W3			W4			W5			W6			O1			O2			O3			O4			O5
A1	0.71	0.56	0.78	5	1.67	2.33	1	1	1	1	3	1	0.43	0.56	0.56	0.43	0.33	0.56	0.14	0.11	0.33	0.14	0.11	0.11	0.14	0.33	0.33	0.43	0.33	0.56	0.43	0.56	0.56	1	0.78	1	5	2.33	2.33	7	9	3	0.43	0.56	0.56	7	9	3	0.71
A2	0.43	0.56	0.56	5	1.67	2.33	0.71	0.56	0.78	7	9	3	1	1	1	0.43	0.56	0.56	0.14	0.11	0.33	0.14	0.11	0.33	0.14	0.33	0.33	0.43	0.33	0.56	0.71	0.78	0.78	0.43	0.56	0.56	7	2.33	2.33	7	9	3	0.71	0.78	0.78	7	7	3	0.71
A3	0.14	0.33	0.33	3	1.67	1.67	0.43	0.56	0.56	1	1	1	1	0.78	1	0.71	0.78	0.78	0.71	0.56	0.78	0.71	0.56	0.78	0.71	0.78	0.78	1	0.78	1	1	0.78	1	0.43	0.56	0.56	1	1	1	1	1	1	0.71	0.78	0.78	1	1	1	0.14
A4	0.14	0.33	0.33	3	1.67	1.67	0.43	0.33	0.56	1	3	1	0.14	0.33	0.33	1	1	1	1	1	1	1	0.78	1	0.43	0.56	0.56	0.43	0.56	0.56	0.71	0.78	0.78	1	1	1	3	1	1.67	3	5	1.67	1	1	1	1	3	1	0.14
A5	0.71	0.78	0.78	7	3	3	0.71	0.78	0.78	5	7	2.33	0.71	0.78	0.78	0.71	0.56	0.78	0.14	0.11	0.33	0.14	0.11	0.33	0.71	0.78	0.78	0.71	0.78	0.78	0.71	0.56	0.78	0.43	0.56	0.56	7	2.33	3	7	9	3	0.71	0.56	0.78	7	7	3	0.43
A6	0.71	0.78	0.78	5	1.67	2.33	1	0.78	1	7	9	3	1	1	1	1	0.78	1	0.14	0.33	0.33	0.14	0.33	0.33	0.71	0.56	0.78	0.71	0.56	0.78	0.43	0.56	0.56	1	1	1	7	3	3	3	5	1.67	0.71	0.56	0.78	5	7	2.33	1
A7	0.71	0.78	0.78	3	1.67	1.67	1	1	1	3	3	1.67	0.14	0.33	0.33	0.14	0.11	0.33	0.71	0.78	0.78	0.71	0.78	0.78	1	1	1	1	1	1	1	1	1	1	0.78	1	1	1	1	3	5	1.67	0.43	0.33	0.56	1	1	1	0.14
A8	1	1	1	1	1	1	1	1	1	5	7	2.33	0.71	0.78	0.78	0.71	0.78	0.78	1	1	1	1	1	1	0.14	0.11	0.11	0.14	0.11	0.33	0.14	0.11	0.33	1	1	1	1	1	1	3	5	1.67	0.14	0.11	0.33	3	3	1.67	0.43
S ai	-0.0128	-0.0128	-0.0128	-0.0139	-0.0139	-0.0139	-0.0178	-0.0178	-0.0178	-0.0108	-0.0108	-0.0108	-0.0151	-0.0151	-0.0151	-0.0152	-0.0152	-0.0152	-0.0021	-0.0021	-0.0021	-0.0016	-0.0016	-0.0016	-0.0026	-0.0026	-0.0026	-0.0016	-0.0016	-0.0016	-0.0015	-0.0015	-0.0015	-0.0018	-0.0018	-0.0018	-0.0143	-0.0143	-0.0143	-0.0152	-0.0152	-0.0152	-0.0107	-0.0107	-0.0107	-0.0118	-0.0118	-0.0118	-0.0098
Vij	S1			S2			S3			S4			S5			S6			W1			W2			W3			W4			W5			W6			O1			O2			O3			O4			O5
A1	-0.009088	-0.007168	-0.009984	-0.0695	-0.023213	-0.032387	-0.0178	-0.0178	-0.0178	-0.0108	-0.0324	-0.0108	-0.006493	-0.008456	-0.008456	-0.006536	-0.005016	-0.008512	-0.000294	-0.000231	-0.000693	-0.000224	-0.000176	-0.000176	-0.000364	-0.000858	-0.000858	-0.000688	-0.000528	-0.000896	-0.000645	-0.00084	-0.00084	-0.0018	-0.001404	-0.0018	-0.0715	-0.033319	-0.033319	-0.1064	-0.1368	-0.0456	-0.004601	-0.005992	-0.005992	-0.0826	-0.1062	-0.0354	-0.006958
A2	-0.005504	-0.007168	-0.007168	-0.0695	-0.023213	-0.032387	-0.012638	-0.009968	-0.013884	-0.0756	-0.0972	-0.0324	-0.0151	-0.0151	-0.0151	-0.006536	-0.008512	-0.008512	-0.000294	-0.000231	-0.000693	-0.000224	-0.000176	-0.000528	-0.000364	-0.000858	-0.000858	-0.000688	-0.000528	-0.000896	-0.001065	-0.00117	-0.00117	-0.000774	-0.001008	-0.001008	-0.1001	-0.033319	-0.033319	-0.1064	-0.1368	-0.0456	-0.007597	-0.008346	-0.008346	-0.0826	-0.0826	-0.0354	-0.006958
A3	-0.001792	-0.004224	-0.004224	-0.0417	-0.023213	-0.023213	-0.007654	-0.009968	-0.009968	-0.0108	-0.0108	-0.0108	-0.0151	-0.011778	-0.0151	-0.010792	-0.011856	-0.011856	-0.001491	-0.001176	-0.001638	-0.001136	-0.000896	-0.001248	-0.001846	-0.002028	-0.002028	-0.0016	-0.001248	-0.0016	-0.0015	-0.00117	-0.0015	-0.000774	-0.001008	-0.001008	-0.0143	-0.0143	-0.0143	-0.0152	-0.0152	-0.0152	-0.007597	-0.008346	-0.008346	-0.0118	-0.0118	-0.0118	-0.001372
A4	-0.001792	-0.004224	-0.004224	-0.0417	-0.023213	-0.023213	-0.007654	-0.005874	-0.009968	-0.0108	-0.0324	-0.0108	-0.002114	-0.004983	-0.004983	-0.0152	-0.0152	-0.0152	-0.0021	-0.0021	-0.0021	-0.0016	-0.001248	-0.0016	-0.001118	-0.001456	-0.001456	-0.000688	-0.000896	-0.000896	-0.001065	-0.00117	-0.00117	-0.0018	-0.0018	-0.0018	-0.0429	-0.0143	-0.023881	-0.0456	-0.076	-0.025384	-0.0107	-0.0107	-0.0107	-0.0118	-0.0354	-0.0118	-0.001372
A5	-0.009088	-0.009984	-0.009984	-0.0973	-0.0417	-0.0417	-0.012638	-0.013884	-0.013884	-0.054	-0.0756	-0.025164	-0.010721	-0.011778	-0.011778	-0.010792	-0.008512	-0.011856	-0.000294	-0.000231	-0.000693	-0.000224	-0.000176	-0.000528	-0.001846	-0.002028	-0.002028	-0.001136	-0.001248	-0.001248	-0.001065	-0.00084	-0.00117	-0.000774	-0.001008	-0.001008	-0.1001	-0.033319	-0.0429	-0.1064	-0.1368	-0.0456	-0.007597	-0.005992	-0.008346	-0.0826	-0.0826	-0.0354	-0.004214
A6	-0.009088	-0.009984	-0.009984	-0.0695	-0.023213	-0.032387	-0.0178	-0.013884	-0.0178	-0.0756	-0.0972	-0.0324	-0.0151	-0.0151	-0.0151	-0.0152	-0.011856	-0.0152	-0.000294	-0.000693	-0.000693	-0.000224	-0.000528	-0.000528	-0.001846	-0.001456	-0.002028	-0.001136	-0.000896	-0.001248	-0.000645	-0.00084	-0.00084	-0.0018	-0.0018	-0.0018	-0.1001	-0.0429	-0.0429	-0.0456	-0.076	-0.025384	-0.007597	-0.005992	-0.008346	-0.059	-0.0826	-0.027494	-0.0098
A7	-0.009088	-0.009984	-0.009984	-0.0417	-0.023213	-0.023213	-0.0178	-0.0178	-0.0178	-0.0324	-0.0324	-0.018036	-0.002114	-0.004983	-0.004983	-0.002128	-0.001672	-0.005016	-0.001491	-0.001638	-0.001638	-0.001136	-0.001248	-0.001248	-0.0026	-0.0026	-0.0026	-0.0016	-0.0016	-0.0016	-0.0015	-0.0015	-0.0015	-0.0018	-0.001404	-0.0018	-0.0143	-0.0143	-0.0143	-0.0456	-0.076	-0.025384	-0.004601	-0.003531	-0.005992	-0.0118	-0.0118	-0.0118	-0.001372
A8	-0.0128	-0.0128	-0.0128	-0.0139	-0.0139	-0.0139	-0.0178	-0.0178	-0.0178	-0.054	-0.0756	-0.025164	-0.010721	-0.011778	-0.011778	-0.010792	-0.011856	-0.011856	-0.0021	-0.0021	-0.0021	-0.0016	-0.0016	-0.0016	-0.000364	-0.000286	-0.000286	-0.000224	-0.000176	-0.000528	-0.00021	-0.000165	-0.000495	-0.0018	-0.0018	-0.0018	-0.0143	-0.0143	-0.0143	-0.0456	-0.076	-0.025384	-0.001498	-0.001177	-0.003531	-0.0354	-0.0354	-0.019706	-0.004214
S id	-0.001792	-0.004224	-0.004224	-0.0973	-0.0417	-0.0417	-0.007654	-0.005874	-0.009968	-0.0756	-0.0972	-0.0324	-0.002114	-0.004983	-0.004983	-0.002128	-0.001672	-0.005016	-0.000294	-0.000231	-0.000693	-0.000224	-0.000176	-0.000176	-0.000364	-0.000286	-0.000286	-0.000224	-0.000176	-0.000528	-0.00021	-0.000165	-0.000495	-0.000774	-0.001008	-0.001008	-0.1001	-0.0429	-0.0429	-0.1064	-0.1368	-0.0456	-0.001498	-0.001177	-0.003531	-0.0826	-0.1062	-0.0354	-0.001372
S i
S ai	-0.2	-0.2	-0.2		K -					K +					T
A1	-0.45972	-0.473702	-0.264642			2.2986	2.36851	1.32321	2.08971		0.752656	0.815656	0.897414	0.820345		3.05126	3.18417	2.22062
A2	-0.613491	-0.56689	-0.30694			3.06745	2.83445	1.5347	2.56776		1.00441	0.976114	1.04085	0.999372		4.07187	3.81056	2.57555
A3	-0.205245	-0.214847	-0.178591			1.02622	1.07423	0.892955	1.01691		0.336028	0.36994	0.605611	0.42038		1.36225	1.44417	1.49857
A4	-0.253559	-0.271821	-0.195656			1.2678	1.3591	0.97828	1.24107		0.415128	0.468042	0.663479	0.503673		1.68292	1.82715	1.64176
A5	-0.564264	-0.474673	-0.305915			2.82132	2.37337	1.52957	2.27441		0.923816	0.817328	1.03737	0.898961		3.74514	3.19069	2.56695
A6	-0.53897	-0.490377	-0.307195			2.69485	2.45188	1.53597	2.28365		0.882404	0.844368	1.04171	0.903214		3.57725	3.29625	2.57769
A7	-0.266165	-0.300656	-0.201115			1.33082	1.50328	1.00557	1.33574		0.435767	0.517692	0.681991	0.538286		1.76659	2.02097	1.68757
A8	-0.306678	-0.349796	-0.220471			1.53339	1.74898	1.10235	1.53343		0.502095	0.602305	0.747628	0.613583		2.03548	2.35129	1.84998
S id	-0.610797	-0.580762	-0.294894												D	4.07187	3.81056	2.57769
															dfcrisp	3.64864
					f(K +)	0.629989	0.64915	0.362659	0.572737	f(K -)	0.206284	0.223551	0.245959	0.224836		f(K)	K-+K
						0.840713	0.776852	0.420623	0.70376		0.275284	0.267529	0.285271	0.273903			2.91005	0.746003	3.44768	5.19368	0.560306	4
						0.281263	0.294421	0.244737	0.27871		0.092097	0.101391	0.165983	0.115216			3.56714	0.420939	2.65093	4.07187	0.876044	1
						0.347471	0.372497	0.268122	0.340147		0.113776	0.128279	0.181843	0.138044			1.43729	2.58795	7.67938	11.2673	0.127563	8
						0.773254	0.65048	0.419218	0.623358		0.253195	0.224009	0.284318	0.246383			1.74474	1.93991	6.24406	9.18397	0.189977	7
						0.738591	0.672001	0.420972	0.625891		0.241845	0.23142	0.285508	0.247548			3.17337	0.604214	3.05872	4.66294	0.680551	3
						0.364746	0.412012	0.275603	0.366093		0.119433	0.141887	0.186917	0.147531			3.18686	0.597722	3.03961	4.63734	0.687218	2
						0.420264	0.479352	0.302128	0.420274		0.137612	0.165077	0.204906	0.168168			1.87403	1.73155	5.77825	8.5098	0.22022	6
																	2.14701	1.3794	4.94644	7.32584	0.293074	5
[truncated: 24 more columns]

## Sheet: MARCOS (2)20%
	0.0128			0.0139			0.0178			0.0108			0.0151			0.0152			0.0021			0.0016			0.0026			0.0016			0.0015			0.0018			0.0143			0.0152			0.0107			0.0118			0.0098
Nij	S1			S2			S3			S4			S5			S6			W1			W2			W3			W4			W5			W6			O1			O2			O3			O4			O5
A1	0.71	0.56	0.78	5	1.67	2.33	1	1	1	1	3	1	0.43	0.56	0.56	0.43	0.33	0.56	0.14	0.11	0.33	0.14	0.11	0.11	0.14	0.33	0.33	0.43	0.33	0.56	0.43	0.56	0.56	1	0.78	1	5	2.33	2.33	7	9	3	0.43	0.56	0.56	7	9	3	0.71
A2	0.43	0.56	0.56	5	1.67	2.33	0.71	0.56	0.78	7	9	3	1	1	1	0.43	0.56	0.56	0.14	0.11	0.33	0.14	0.11	0.33	0.14	0.33	0.33	0.43	0.33	0.56	0.71	0.78	0.78	0.43	0.56	0.56	7	2.33	2.33	7	9	3	0.71	0.78	0.78	7	7	3	0.71
A3	0.14	0.33	0.33	3	1.67	1.67	0.43	0.56	0.56	1	1	1	1	0.78	1	0.71	0.78	0.78	0.71	0.56	0.78	0.71	0.56	0.78	0.71	0.78	0.78	1	0.78	1	1	0.78	1	0.43	0.56	0.56	1	1	1	1	1	1	0.71	0.78	0.78	1	1	1	0.14
A4	0.14	0.33	0.33	3	1.67	1.67	0.43	0.33	0.56	1	3	1	0.14	0.33	0.33	1	1	1	1	1	1	1	0.78	1	0.43	0.56	0.56	0.43	0.56	0.56	0.71	0.78	0.78	1	1	1	3	1	1.67	3	5	1.67	1	1	1	1	3	1	0.14
A5	0.71	0.78	0.78	7	3	3	0.71	0.78	0.78	5	7	2.33	0.71	0.78	0.78	0.71	0.56	0.78	0.14	0.11	0.33	0.14	0.11	0.33	0.71	0.78	0.78	0.71	0.78	0.78	0.71	0.56	0.78	0.43	0.56	0.56	7	2.33	3	7	9	3	0.71	0.56	0.78	7	7	3	0.43
A6	0.71	0.78	0.78	5	1.67	2.33	1	0.78	1	7	9	3	1	1	1	1	0.78	1	0.14	0.33	0.33	0.14	0.33	0.33	0.71	0.56	0.78	0.71	0.56	0.78	0.43	0.56	0.56	1	1	1	7	3	3	3	5	1.67	0.71	0.56	0.78	5	7	2.33	1
A7	0.71	0.78	0.78	3	1.67	1.67	1	1	1	3	3	1.67	0.14	0.33	0.33	0.14	0.11	0.33	0.71	0.78	0.78	0.71	0.78	0.78	1	1	1	1	1	1	1	1	1	1	0.78	1	1	1	1	3	5	1.67	0.43	0.33	0.56	1	1	1	0.14
A8	1	1	1	1	1	1	1	1	1	5	7	2.33	0.71	0.78	0.78	0.71	0.78	0.78	1	1	1	1	1	1	0.14	0.11	0.11	0.14	0.11	0.33	0.14	0.11	0.33	1	1	1	1	1	1	3	5	1.67	0.14	0.11	0.33	3	3	1.67	0.43
S ai	0.001792	0.004224	0.004224	0.0973	0.0417	0.0417	0.007654	0.005874	0.009968	0.0756	0.0972	0.0324	0.002114	0.004983	0.004983	0.002128	0.001672	0.005016	0.000294	0.000231	0.000693	0.000224	0.000176	0.000176	0.000364	0.000286	0.000286	0.000224	0.000176	0.000528	0.00021	0.000165	0.000495	0.000774	0.001008	0.001008	0.1001	0.0429	0.0429	0.1064	0.1368	0.0456	0.001498	0.001177	0.003531	0.0826	0.1062	0.0354	0.001372
Vij	S1			S2			S3			S4			S5			S6			W1			W2			W3			W4			W5			W6			O1			O2			O3			O4			O5
A1	0.009088	0.007168	0.009984	0.0695	0.023213	0.032387	0.0178	0.0178	0.0178	0.0108	0.0324	0.0108	0.006493	0.008456	0.008456	0.006536	0.005016	0.008512	0.000294	0.000231	0.000693	0.000224	0.000176	0.000176	0.000364	0.000858	0.000858	0.000688	0.000528	0.000896	0.000645	0.00084	0.00084	0.0018	0.001404	0.0018	0.0715	0.033319	0.033319	0.1064	0.1368	0.0456	0.004601	0.005992	0.005992	0.0826	0.1062	0.0354	0.006958
A2	0.005504	0.007168	0.007168	0.0695	0.023213	0.032387	0.012638	0.009968	0.013884	0.0756	0.0972	0.0324	0.0151	0.0151	0.0151	0.006536	0.008512	0.008512	0.000294	0.000231	0.000693	0.000224	0.000176	0.000528	0.000364	0.000858	0.000858	0.000688	0.000528	0.000896	0.001065	0.00117	0.00117	0.000774	0.001008	0.001008	0.1001	0.033319	0.033319	0.1064	0.1368	0.0456	0.007597	0.008346	0.008346	0.0826	0.0826	0.0354	0.006958
A3	0.001792	0.004224	0.004224	0.0417	0.023213	0.023213	0.007654	0.009968	0.009968	0.0108	0.0108	0.0108	0.0151	0.011778	0.0151	0.010792	0.011856	0.011856	0.001491	0.001176	0.001638	0.001136	0.000896	0.001248	0.001846	0.002028	0.002028	0.0016	0.001248	0.0016	0.0015	0.00117	0.0015	0.000774	0.001008	0.001008	0.0143	0.0143	0.0143	0.0152	0.0152	0.0152	0.007597	0.008346	0.008346	0.0118	0.0118	0.0118	0.001372
A4	0.001792	0.004224	0.004224	0.0417	0.023213	0.023213	0.007654	0.005874	0.009968	0.0108	0.0324	0.0108	0.002114	0.004983	0.004983	0.0152	0.0152	0.0152	0.0021	0.0021	0.0021	0.0016	0.001248	0.0016	0.001118	0.001456	0.001456	0.000688	0.000896	0.000896	0.001065	0.00117	0.00117	0.0018	0.0018	0.0018	0.0429	0.0143	0.023881	0.0456	0.076	0.025384	0.0107	0.0107	0.0107	0.0118	0.0354	0.0118	0.001372
A5	0.009088	0.009984	0.009984	0.0973	0.0417	0.0417	0.012638	0.013884	0.013884	0.054	0.0756	0.025164	0.010721	0.011778	0.011778	0.010792	0.008512	0.011856	0.000294	0.000231	0.000693	0.000224	0.000176	0.000528	0.001846	0.002028	0.002028	0.001136	0.001248	0.001248	0.001065	0.00084	0.00117	0.000774	0.001008	0.001008	0.1001	0.033319	0.0429	0.1064	0.1368	0.0456	0.007597	0.005992	0.008346	0.0826	0.0826	0.0354	0.004214
A6	0.009088	0.009984	0.009984	0.0695	0.023213	0.032387	0.0178	0.013884	0.0178	0.0756	0.0972	0.0324	0.0151	0.0151	0.0151	0.0152	0.011856	0.0152	0.000294	0.000693	0.000693	0.000224	0.000528	0.000528	0.001846	0.001456	0.002028	0.001136	0.000896	0.001248	0.000645	0.00084	0.00084	0.0018	0.0018	0.0018	0.1001	0.0429	0.0429	0.0456	0.076	0.025384	0.007597	0.005992	0.008346	0.059	0.0826	0.027494	0.0098
A7	0.009088	0.009984	0.009984	0.0417	0.023213	0.023213	0.0178	0.0178	0.0178	0.0324	0.0324	0.018036	0.002114	0.004983	0.004983	0.002128	0.001672	0.005016	0.001491	0.001638	0.001638	0.001136	0.001248	0.001248	0.0026	0.0026	0.0026	0.0016	0.0016	0.0016	0.0015	0.0015	0.0015	0.0018	0.001404	0.0018	0.0143	0.0143	0.0143	0.0456	0.076	0.025384	0.004601	0.003531	0.005992	0.0118	0.0118	0.0118	0.001372
A8	0.0128	0.0128	0.0128	0.0139	0.0139	0.0139	0.0178	0.0178	0.0178	0.054	0.0756	0.025164	0.010721	0.011778	0.011778	0.010792	0.011856	0.011856	0.0021	0.0021	0.0021	0.0016	0.0016	0.0016	0.000364	0.000286	0.000286	0.000224	0.000176	0.000528	0.00021	0.000165	0.000495	0.0018	0.0018	0.0018	0.0143	0.0143	0.0143	0.0456	0.076	0.025384	0.001498	0.001177	0.003531	0.0354	0.0354	0.019706	0.004214
S id	0.0128	0.0128	0.0128	0.0139	0.0139	0.0139	0.0178	0.0178	0.0178	0.0108	0.0108	0.0108	0.0151	0.0151	0.0151	0.0152	0.0152	0.0152	0.0021	0.0021	0.0021	0.0016	0.0016	0.0016	0.0026	0.0026	0.0026	0.0016	0.0016	0.0016	0.0015	0.0015	0.0015	0.0018	0.0018	0.0018	0.0143	0.0143	0.0143	0.0152	0.0152	0.0152	0.0107	0.0107	0.0107	0.0118	0.0118	0.0118	0.0098
S i
S ai	0.610797	0.580762	0.294894		K -					K +					T
A1	0.45972	0.473702	0.264642			0.752656	0.815656	0.897414	0.820345		2.2986	2.36851	1.32321	2.08971		3.05126	3.18417	2.22062
A2	0.613491	0.56689	0.30694			1.00441	0.976114	1.04085	0.999372		3.06745	2.83445	1.5347	2.56776		4.07187	3.81056	2.57555
A3	0.205245	0.214847	0.178591			0.336028	0.36994	0.605611	0.42038		1.02622	1.07423	0.892955	1.01691		1.36225	1.44417	1.49857
A4	0.253559	0.271821	0.195656			0.415128	0.468042	0.663479	0.503673		1.2678	1.3591	0.97828	1.24107		1.68292	1.82715	1.64176
A5	0.564264	0.474673	0.305915			0.923816	0.817328	1.03737	0.898961		2.82132	2.37337	1.52957	2.27441		3.74514	3.19069	2.56695
A6	0.53897	0.490377	0.307195			0.882404	0.844368	1.04171	0.903214		2.69485	2.45188	1.53597	2.28365		3.57725	3.29625	2.57769
A7	0.266165	0.300656	0.201115			0.435767	0.517692	0.681991	0.538286		1.33082	1.50328	1.00557	1.33574		1.76659	2.02097	1.68757
A8	0.306678	0.349796	0.220471			0.502095	0.602305	0.747628	0.613583		1.53339	1.74898	1.10235	1.53343		2.03548	2.35129	1.84998
S id	0.2	0.2	0.2												D	4.07187	3.81056	2.57769
															dfcrisp	3.64864
					f(K +)	0.206284	0.223551	0.245959	0.224836	f(K -)	0.629989	0.64915	0.362659	0.572737		f(K)	K-+K
						0.275284	0.267529	0.285271	0.273903		0.840713	0.776852	0.420623	0.70376			2.91005	3.44768	0.746003	5.19368	0.560306	4
						0.092097	0.101391	0.165983	0.115216		0.281263	0.294421	0.244737	0.27871			3.56714	2.65093	0.420939	4.07187	0.876044	1
						0.113776	0.128279	0.181843	0.138044		0.347471	0.372497	0.268122	0.340147			1.43729	7.67938	2.58795	11.2673	0.127563	8
						0.253195	0.224009	0.284318	0.246383		0.773254	0.65048	0.419218	0.623358			1.74474	6.24406	1.93991	9.18397	0.189977	7
						0.241845	0.23142	0.285508	0.247548		0.738591	0.672001	0.420972	0.625891			3.17337	3.05872	0.604214	4.66294	0.680551	3
						0.119433	0.141887	0.186917	0.147531		0.364746	0.412012	0.275603	0.366093			3.18686	3.03961	0.597722	4.63734	0.687218	2
						0.137612	0.165077	0.204906	0.168168		0.420264	0.479352	0.302128	0.420274			1.87403	5.77825	1.73155	8.5098	0.22022	6
																	2.14701	4.94644	1.3794	7.32584	0.293074	5
[truncated: 24 more columns]

## Sheet: MARCOS (3)-10% (2)
	-0.0064			-0.0069			-0.0089			-0.0054			-0.0075			-0.0076			-0.001			-0.0008			-0.0013			-0.0008			-0.0007			-0.0009			-0.0072			-0.0076			-0.0054			-0.0059			-0.0049
Nij	S1			S2			S3			S4			S5			S6			W1			W2			W3			W4			W5			W6			O1			O2			O3			O4			O5
A1	0.71	0.56	0.78	5	1.67	2.33	1	1	1	1	3	1	0.43	0.56	0.56	0.43	0.33	0.56	0.14	0.11	0.33	0.14	0.11	0.11	0.14	0.33	0.33	0.43	0.33	0.56	0.43	0.56	0.56	1	0.78	1	5	2.33	2.33	7	9	3	0.43	0.56	0.56	7	9	3	0.71
A2	0.43	0.56	0.56	5	1.67	2.33	0.71	0.56	0.78	7	9	3	1	1	1	0.43	0.56	0.56	0.14	0.11	0.33	0.14	0.11	0.33	0.14	0.33	0.33	0.43	0.33	0.56	0.71	0.78	0.78	0.43	0.56	0.56	7	2.33	2.33	7	9	3	0.71	0.78	0.78	7	7	3	0.71
A3	0.14	0.33	0.33	3	1.67	1.67	0.43	0.56	0.56	1	1	1	1	0.78	1	0.71	0.78	0.78	0.71	0.56	0.78	0.71	0.56	0.78	0.71	0.78	0.78	1	0.78	1	1	0.78	1	0.43	0.56	0.56	1	1	1	1	1	1	0.71	0.78	0.78	1	1	1	0.14
A4	0.14	0.33	0.33	3	1.67	1.67	0.43	0.33	0.56	1	3	1	0.14	0.33	0.33	1	1	1	1	1	1	1	0.78	1	0.43	0.56	0.56	0.43	0.56	0.56	0.71	0.78	0.78	1	1	1	3	1	1.67	3	5	1.67	1	1	1	1	3	1	0.14
A5	0.71	0.78	0.78	7	3	3	0.71	0.78	0.78	5	7	2.33	0.71	0.78	0.78	0.71	0.56	0.78	0.14	0.11	0.33	0.14	0.11	0.33	0.71	0.78	0.78	0.71	0.78	0.78	0.71	0.56	0.78	0.43	0.56	0.56	7	2.33	3	7	9	3	0.71	0.56	0.78	7	7	3	0.43
A6	0.71	0.78	0.78	5	1.67	2.33	1	0.78	1	7	9	3	1	1	1	1	0.78	1	0.14	0.33	0.33	0.14	0.33	0.33	0.71	0.56	0.78	0.71	0.56	0.78	0.43	0.56	0.56	1	1	1	7	3	3	3	5	1.67	0.71	0.56	0.78	5	7	2.33	1
A7	0.71	0.78	0.78	3	1.67	1.67	1	1	1	3	3	1.67	0.14	0.33	0.33	0.14	0.11	0.33	0.71	0.78	0.78	0.71	0.78	0.78	1	1	1	1	1	1	1	1	1	1	0.78	1	1	1	1	3	5	1.67	0.43	0.33	0.56	1	1	1	0.14
A8	1	1	1	1	1	1	1	1	1	5	7	2.33	0.71	0.78	0.78	0.71	0.78	0.78	1	1	1	1	1	1	0.14	0.11	0.11	0.14	0.11	0.33	0.14	0.11	0.33	1	1	1	1	1	1	3	5	1.67	0.14	0.11	0.33	3	3	1.67	0.43
S ai	-0.0064	-0.0064	-0.0064	-0.0069	-0.0069	-0.0069	-0.0089	-0.0089	-0.0089	-0.0054	-0.0054	-0.0054	-0.0075	-0.0075	-0.0075	-0.0076	-0.0076	-0.0076	-0.001	-0.001	-0.001	-0.0008	-0.0008	-0.0008	-0.0013	-0.0013	-0.0013	-0.0008	-0.0008	-0.0008	-0.0007	-0.0007	-0.0007	-0.0009	-0.0009	-0.0009	-0.0072	-0.0072	-0.0072	-0.0076	-0.0076	-0.0076	-0.0054	-0.0054	-0.0054	-0.0059	-0.0059	-0.0059	-0.0049
Vij	S1			S2			S3			S4			S5			S6			W1			W2			W3			W4			W5			W6			O1			O2			O3			O4			O5
A1	-0.004544	-0.003584	-0.004992	-0.0345	-0.011523	-0.016077	-0.0089	-0.0089	-0.0089	-0.0054	-0.0162	-0.0054	-0.003225	-0.0042	-0.0042	-0.003268	-0.002508	-0.004256	-0.00014	-0.00011	-0.00033	-0.000112	-8.8e-05	-8.8e-05	-0.000182	-0.000429	-0.000429	-0.000344	-0.000264	-0.000448	-0.000301	-0.000392	-0.000392	-0.0009	-0.000702	-0.0009	-0.036	-0.016776	-0.016776	-0.0532	-0.0684	-0.0228	-0.002322	-0.003024	-0.003024	-0.0413	-0.0531	-0.0177	-0.003479
A2	-0.002752	-0.003584	-0.003584	-0.0345	-0.011523	-0.016077	-0.006319	-0.004984	-0.006942	-0.0378	-0.0486	-0.0162	-0.0075	-0.0075	-0.0075	-0.003268	-0.004256	-0.004256	-0.00014	-0.00011	-0.00033	-0.000112	-8.8e-05	-0.000264	-0.000182	-0.000429	-0.000429	-0.000344	-0.000264	-0.000448	-0.000497	-0.000546	-0.000546	-0.000387	-0.000504	-0.000504	-0.0504	-0.016776	-0.016776	-0.0532	-0.0684	-0.0228	-0.003834	-0.004212	-0.004212	-0.0413	-0.0413	-0.0177	-0.003479
A3	-0.000896	-0.002112	-0.002112	-0.0207	-0.011523	-0.011523	-0.003827	-0.004984	-0.004984	-0.0054	-0.0054	-0.0054	-0.0075	-0.00585	-0.0075	-0.005396	-0.005928	-0.005928	-0.00071	-0.00056	-0.00078	-0.000568	-0.000448	-0.000624	-0.000923	-0.001014	-0.001014	-0.0008	-0.000624	-0.0008	-0.0007	-0.000546	-0.0007	-0.000387	-0.000504	-0.000504	-0.0072	-0.0072	-0.0072	-0.0076	-0.0076	-0.0076	-0.003834	-0.004212	-0.004212	-0.0059	-0.0059	-0.0059	-0.000686
A4	-0.000896	-0.002112	-0.002112	-0.0207	-0.011523	-0.011523	-0.003827	-0.002937	-0.004984	-0.0054	-0.0162	-0.0054	-0.00105	-0.002475	-0.002475	-0.0076	-0.0076	-0.0076	-0.001	-0.001	-0.001	-0.0008	-0.000624	-0.0008	-0.000559	-0.000728	-0.000728	-0.000344	-0.000448	-0.000448	-0.000497	-0.000546	-0.000546	-0.0009	-0.0009	-0.0009	-0.0216	-0.0072	-0.012024	-0.0228	-0.038	-0.012692	-0.0054	-0.0054	-0.0054	-0.0059	-0.0177	-0.0059	-0.000686
A5	-0.004544	-0.004992	-0.004992	-0.0483	-0.0207	-0.0207	-0.006319	-0.006942	-0.006942	-0.027	-0.0378	-0.012582	-0.005325	-0.00585	-0.00585	-0.005396	-0.004256	-0.005928	-0.00014	-0.00011	-0.00033	-0.000112	-8.8e-05	-0.000264	-0.000923	-0.001014	-0.001014	-0.000568	-0.000624	-0.000624	-0.000497	-0.000392	-0.000546	-0.000387	-0.000504	-0.000504	-0.0504	-0.016776	-0.0216	-0.0532	-0.0684	-0.0228	-0.003834	-0.003024	-0.004212	-0.0413	-0.0413	-0.0177	-0.002107
A6	-0.004544	-0.004992	-0.004992	-0.0345	-0.011523	-0.016077	-0.0089	-0.006942	-0.0089	-0.0378	-0.0486	-0.0162	-0.0075	-0.0075	-0.0075	-0.0076	-0.005928	-0.0076	-0.00014	-0.00033	-0.00033	-0.000112	-0.000264	-0.000264	-0.000923	-0.000728	-0.001014	-0.000568	-0.000448	-0.000624	-0.000301	-0.000392	-0.000392	-0.0009	-0.0009	-0.0009	-0.0504	-0.0216	-0.0216	-0.0228	-0.038	-0.012692	-0.003834	-0.003024	-0.004212	-0.0295	-0.0413	-0.013747	-0.0049
A7	-0.004544	-0.004992	-0.004992	-0.0207	-0.011523	-0.011523	-0.0089	-0.0089	-0.0089	-0.0162	-0.0162	-0.009018	-0.00105	-0.002475	-0.002475	-0.001064	-0.000836	-0.002508	-0.00071	-0.00078	-0.00078	-0.000568	-0.000624	-0.000624	-0.0013	-0.0013	-0.0013	-0.0008	-0.0008	-0.0008	-0.0007	-0.0007	-0.0007	-0.0009	-0.000702	-0.0009	-0.0072	-0.0072	-0.0072	-0.0228	-0.038	-0.012692	-0.002322	-0.001782	-0.003024	-0.0059	-0.0059	-0.0059	-0.000686
A8	-0.0064	-0.0064	-0.0064	-0.0069	-0.0069	-0.0069	-0.0089	-0.0089	-0.0089	-0.027	-0.0378	-0.012582	-0.005325	-0.00585	-0.00585	-0.005396	-0.005928	-0.005928	-0.001	-0.001	-0.001	-0.0008	-0.0008	-0.0008	-0.000182	-0.000143	-0.000143	-0.000112	-8.8e-05	-0.000264	-9.8e-05	-7.7e-05	-0.000231	-0.0009	-0.0009	-0.0009	-0.0072	-0.0072	-0.0072	-0.0228	-0.038	-0.012692	-0.000756	-0.000594	-0.001782	-0.0177	-0.0177	-0.009853	-0.002107
S id	-0.000896	-0.002112	-0.002112	-0.0483	-0.0207	-0.0207	-0.003827	-0.002937	-0.004984	-0.0378	-0.0486	-0.0162	-0.00105	-0.002475	-0.002475	-0.001064	-0.000836	-0.002508	-0.00014	-0.00011	-0.00033	-0.000112	-8.8e-05	-8.8e-05	-0.000182	-0.000143	-0.000143	-0.000112	-8.8e-05	-0.000264	-9.8e-05	-7.7e-05	-0.000231	-0.000387	-0.000504	-0.000504	-0.0504	-0.0216	-0.0216	-0.0532	-0.0684	-0.0228	-0.000756	-0.000594	-0.001782	-0.0413	-0.0531	-0.0177	-0.000686
S i
S ai	-0.0998	-0.0998	-0.0998		K -					K +					T
A1	-0.22966	-0.236739	-0.132165			2.3012	2.37213	1.3243	2.09244		0.752952	0.815706	0.897641	0.820501		3.05415	3.18784	2.22194
A2	-0.306517	-0.283311	-0.153259			3.07131	2.83879	1.53566	2.57114		1.00493	0.976174	1.04091	0.999546		4.07624	3.81496	2.57657
A3	-0.102351	-0.107245	-0.089084			1.02556	1.0746	0.892625	1.01685		0.335563	0.369522	0.605042	0.419912		1.36112	1.44412	1.49767
A4	-0.126437	-0.135688	-0.097606			1.2669	1.3596	0.978016	1.24103		0.41453	0.467525	0.662922	0.503126		1.68143	1.82712	1.64094
A5	-0.281718	-0.237114	-0.152724			2.82283	2.37589	1.5303	2.27623		0.923626	0.816998	1.03727	0.898724		3.74645	3.19289	2.56757
A6	-0.269242	-0.245022	-0.153409			2.69782	2.45513	1.53716	2.28631		0.882723	0.844246	1.04193	0.903285		3.58054	3.29938	2.57909
A7	-0.132726	-0.150083	-0.100324			1.32992	1.50384	1.00525	1.33571		0.435149	0.517125	0.681382	0.537695		1.76507	2.02096	1.68663
A8	-0.152982	-0.174676	-0.110002			1.53289	1.75026	1.10222	1.53391		0.501559	0.601862	0.747113	0.613099		2.03444	2.35212	1.84934
S id	-0.305013	-0.290226	-0.147236												D	4.07624	3.81496	2.57909
															dfcrisp	3.65253
					f(K +)	0.63003	0.64945	0.36257	0.572875	f(K -)	0.206145	0.223326	0.245759	0.224639		f(K)	K-+K
						0.840873	0.777211	0.420438	0.703933		0.275133	0.26726	0.284983	0.273659			2.91294	0.745582	3.45159	5.19717	0.560487	4
						0.280781	0.294207	0.244385	0.278395		0.0918713	0.101169	0.16565	0.114965			3.57068	0.420589	2.65419	4.07478	0.876289	1
						0.346857	0.372235	0.267764	0.339773		0.113491	0.128	0.181497	0.137747			1.43676	2.59202	7.69831	11.2903	0.127256	8
						0.772841	0.650478	0.41897	0.623192		0.252873	0.22368	0.283988	0.246055			1.74416	1.94314	6.25968	9.20282	0.189524	7
						0.738616	0.672173	0.420849	0.625952		0.241674	0.23114	0.285261	0.247304			3.17495	0.604642	3.06413	4.66877	0.68004	3
						0.364109	0.411725	0.27522	0.365695		0.119136	0.14158	0.186551	0.147212			3.1896	0.597565	3.04361	4.64117	0.687239	2
						0.419678	0.479191	0.30177	0.419958		0.137318	0.164779	0.204547	0.167856			1.87341	1.73452	5.79294	8.52746	0.219691	6
																	2.14701	1.38119	4.95749	7.33868	0.29256	5
[truncated: 24 more columns]

## Sheet: MARCOS (3)10%
	0.0064			0.0069			0.0089			0.0054			0.0075			0.0076			0.001			0.0008			0.0013			0.0008			0.0007			0.0009			0.0072			0.0076			0.0054			0.0059			0.0049
Nij	S1			S2			S3			S4			S5			S6			W1			W2			W3			W4			W5			W6			O1			O2			O3			O4			O5
A1	0.71	0.56	0.78	5	1.67	2.33	1	1	1	1	3	1	0.43	0.56	0.56	0.43	0.33	0.56	0.14	0.11	0.33	0.14	0.11	0.11	0.14	0.33	0.33	0.43	0.33	0.56	0.43	0.56	0.56	1	0.78	1	5	2.33	2.33	7	9	3	0.43	0.56	0.56	7	9	3	0.71
A2	0.43	0.56	0.56	5	1.67	2.33	0.71	0.56	0.78	7	9	3	1	1	1	0.43	0.56	0.56	0.14	0.11	0.33	0.14	0.11	0.33	0.14	0.33	0.33	0.43	0.33	0.56	0.71	0.78	0.78	0.43	0.56	0.56	7	2.33	2.33	7	9	3	0.71	0.78	0.78	7	7	3	0.71
A3	0.14	0.33	0.33	3	1.67	1.67	0.43	0.56	0.56	1	1	1	1	0.78	1	0.71	0.78	0.78	0.71	0.56	0.78	0.71	0.56	0.78	0.71	0.78	0.78	1	0.78	1	1	0.78	1	0.43	0.56	0.56	1	1	1	1	1	1	0.71	0.78	0.78	1	1	1	0.14
A4	0.14	0.33	0.33	3	1.67	1.67	0.43	0.33	0.56	1	3	1	0.14	0.33	0.33	1	1	1	1	1	1	1	0.78	1	0.43	0.56	0.56	0.43	0.56	0.56	0.71	0.78	0.78	1	1	1	3	1	1.67	3	5	1.67	1	1	1	1	3	1	0.14
A5	0.71	0.78	0.78	7	3	3	0.71	0.78	0.78	5	7	2.33	0.71	0.78	0.78	0.71	0.56	0.78	0.14	0.11	0.33	0.14	0.11	0.33	0.71	0.78	0.78	0.71	0.78	0.78	0.71	0.56	0.78	0.43	0.56	0.56	7	2.33	3	7	9	3	0.71	0.56	0.78	7	7	3	0.43
A6	0.71	0.78	0.78	5	1.67	2.33	1	0.78	1	7	9	3	1	1	1	1	0.78	1	0.14	0.33	0.33	0.14	0.33	0.33	0.71	0.56	0.78	0.71	0.56	0.78	0.43	0.56	0.56	1	1	1	7	3	3	3	5	1.67	0.71	0.56	0.78	5	7	2.33	1
A7	0.71	0.78	0.78	3	1.67	1.67	1	1	1	3	3	1.67	0.14	0.33	0.33	0.14	0.11	0.33	0.71	0.78	0.78	0.71	0.78	0.78	1	1	1	1	1	1	1	1	1	1	0.78	1	1	1	1	3	5	1.67	0.43	0.33	0.56	1	1	1	0.14
A8	1	1	1	1	1	1	1	1	1	5	7	2.33	0.71	0.78	0.78	0.71	0.78	0.78	1	1	1	1	1	1	0.14	0.11	0.11	0.14	0.11	0.33	0.14	0.11	0.33	1	1	1	1	1	1	3	5	1.67	0.14	0.11	0.33	3	3	1.67	0.43
S ai	0.000896	0.002112	0.002112	0.0483	0.0207	0.0207	0.003827	0.002937	0.004984	0.0378	0.0486	0.0162	0.00105	0.002475	0.002475	0.001064	0.000836	0.002508	0.00014	0.00011	0.00033	0.000112	8.8e-05	8.8e-05	0.000182	0.000143	0.000143	0.000112	8.8e-05	0.000264	9.8e-05	7.7e-05	0.000231	0.000387	0.000504	0.000504	0.0504	0.0216	0.0216	0.0532	0.0684	0.0228	0.000756	0.000594	0.001782	0.0413	0.0531	0.0177	0.000686
Vij	S1			S2			S3			S4			S5			S6			W1			W2			W3			W4			W5			W6			O1			O2			O3			O4			O5
A1	0.004544	0.003584	0.004992	0.0345	0.011523	0.016077	0.0089	0.0089	0.0089	0.0054	0.0162	0.0054	0.003225	0.0042	0.0042	0.003268	0.002508	0.004256	0.00014	0.00011	0.00033	0.000112	8.8e-05	8.8e-05	0.000182	0.000429	0.000429	0.000344	0.000264	0.000448	0.000301	0.000392	0.000392	0.0009	0.000702	0.0009	0.036	0.016776	0.016776	0.0532	0.0684	0.0228	0.002322	0.003024	0.003024	0.0413	0.0531	0.0177	0.003479
A2	0.002752	0.003584	0.003584	0.0345	0.011523	0.016077	0.006319	0.004984	0.006942	0.0378	0.0486	0.0162	0.0075	0.0075	0.0075	0.003268	0.004256	0.004256	0.00014	0.00011	0.00033	0.000112	8.8e-05	0.000264	0.000182	0.000429	0.000429	0.000344	0.000264	0.000448	0.000497	0.000546	0.000546	0.000387	0.000504	0.000504	0.0504	0.016776	0.016776	0.0532	0.0684	0.0228	0.003834	0.004212	0.004212	0.0413	0.0413	0.0177	0.003479
A3	0.000896	0.002112	0.002112	0.0207	0.011523	0.011523	0.003827	0.004984	0.004984	0.0054	0.0054	0.0054	0.0075	0.00585	0.0075	0.005396	0.005928	0.005928	0.00071	0.00056	0.00078	0.000568	0.000448	0.000624	0.000923	0.001014	0.001014	0.0008	0.000624	0.0008	0.0007	0.000546	0.0007	0.000387	0.000504	0.000504	0.0072	0.0072	0.0072	0.0076	0.0076	0.0076	0.003834	0.004212	0.004212	0.0059	0.0059	0.0059	0.000686
A4	0.000896	0.002112	0.002112	0.0207	0.011523	0.011523	0.003827	0.002937	0.004984	0.0054	0.0162	0.0054	0.00105	0.002475	0.002475	0.0076	0.0076	0.0076	0.001	0.001	0.001	0.0008	0.000624	0.0008	0.000559	0.000728	0.000728	0.000344	0.000448	0.000448	0.000497	0.000546	0.000546	0.0009	0.0009	0.0009	0.0216	0.0072	0.012024	0.0228	0.038	0.012692	0.0054	0.0054	0.0054	0.0059	0.0177	0.0059	0.000686
A5	0.004544	0.004992	0.004992	0.0483	0.0207	0.0207	0.006319	0.006942	0.006942	0.027	0.0378	0.012582	0.005325	0.00585	0.00585	0.005396	0.004256	0.005928	0.00014	0.00011	0.00033	0.000112	8.8e-05	0.000264	0.000923	0.001014	0.001014	0.000568	0.000624	0.000624	0.000497	0.000392	0.000546	0.000387	0.000504	0.000504	0.0504	0.016776	0.0216	0.0532	0.0684	0.0228	0.003834	0.003024	0.004212	0.0413	0.0413	0.0177	0.002107
A6	0.004544	0.004992	0.004992	0.0345	0.011523	0.016077	0.0089	0.006942	0.0089	0.0378	0.0486	0.0162	0.0075	0.0075	0.0075	0.0076	0.005928	0.0076	0.00014	0.00033	0.00033	0.000112	0.000264	0.000264	0.000923	0.000728	0.001014	0.000568	0.000448	0.000624	0.000301	0.000392	0.000392	0.0009	0.0009	0.0009	0.0504	0.0216	0.0216	0.0228	0.038	0.012692	0.003834	0.003024	0.004212	0.0295	0.0413	0.013747	0.0049
A7	0.004544	0.004992	0.004992	0.0207	0.011523	0.011523	0.0089	0.0089	0.0089	0.0162	0.0162	0.009018	0.00105	0.002475	0.002475	0.001064	0.000836	0.002508	0.00071	0.00078	0.00078	0.000568	0.000624	0.000624	0.0013	0.0013	0.0013	0.0008	0.0008	0.0008	0.0007	0.0007	0.0007	0.0009	0.000702	0.0009	0.0072	0.0072	0.0072	0.0228	0.038	0.012692	0.002322	0.001782	0.003024	0.0059	0.0059	0.0059	0.000686
A8	0.0064	0.0064	0.0064	0.0069	0.0069	0.0069	0.0089	0.0089	0.0089	0.027	0.0378	0.012582	0.005325	0.00585	0.00585	0.005396	0.005928	0.005928	0.001	0.001	0.001	0.0008	0.0008	0.0008	0.000182	0.000143	0.000143	0.000112	8.8e-05	0.000264	9.8e-05	7.7e-05	0.000231	0.0009	0.0009	0.0009	0.0072	0.0072	0.0072	0.0228	0.038	0.012692	0.000756	0.000594	0.001782	0.0177	0.0177	0.009853	0.002107
S id	0.0064	0.0064	0.0064	0.0069	0.0069	0.0069	0.0089	0.0089	0.0089	0.0054	0.0054	0.0054	0.0075	0.0075	0.0075	0.0076	0.0076	0.0076	0.001	0.001	0.001	0.0008	0.0008	0.0008	0.0013	0.0013	0.0013	0.0008	0.0008	0.0008	0.0007	0.0007	0.0007	0.0009	0.0009	0.0009	0.0072	0.0072	0.0072	0.0076	0.0076	0.0076	0.0054	0.0054	0.0054	0.0059	0.0059	0.0059	0.0049
S i
S ai	0.305013	0.290226	0.147236		K -					K +					T
A1	0.22966	0.236739	0.132165			0.752952	0.815706	0.897641	0.820501		2.3012	2.37213	1.3243	2.09244		3.05415	3.18784	2.22194
A2	0.306517	0.283311	0.153259			1.00493	0.976174	1.04091	0.999546		3.07131	2.83879	1.53566	2.57114		4.07624	3.81496	2.57657
A3	0.102351	0.107245	0.089084			0.335563	0.369522	0.605042	0.419912		1.02556	1.0746	0.892625	1.01685		1.36112	1.44412	1.49767
A4	0.126437	0.135688	0.097606			0.41453	0.467525	0.662922	0.503126		1.2669	1.3596	0.978016	1.24103		1.68143	1.82712	1.64094
A5	0.281718	0.237114	0.152724			0.923626	0.816998	1.03727	0.898724		2.82283	2.37589	1.5303	2.27623		3.74645	3.19289	2.56757
A6	0.269242	0.245022	0.153409			0.882723	0.844246	1.04193	0.903285		2.69782	2.45513	1.53716	2.28631		3.58054	3.29938	2.57909
A7	0.132726	0.150083	0.100324			0.435149	0.517125	0.681382	0.537695		1.32992	1.50384	1.00525	1.33571		1.76507	2.02096	1.68663
A8	0.152982	0.174676	0.110002			0.501559	0.601862	0.747113	0.613099		1.53289	1.75026	1.10222	1.53391		2.03444	2.35212	1.84934
S id	0.0998	0.0998	0.0998												D	4.07624	3.81496	2.57909
															dfcrisp	3.65253
					f(K +)	0.206145	0.223326	0.245759	0.224639	f(K -)	0.63003	0.64945	0.36257	0.572875		f(K)	K-+K
						0.275133	0.26726	0.284983	0.273659		0.840873	0.777211	0.420438	0.703933			2.91294	3.45159	0.745582	5.19717	0.560487	4
						0.0918713	0.101169	0.16565	0.114965		0.280781	0.294207	0.244385	0.278395			3.57068	2.65419	0.420589	4.07478	0.876289	1
						0.113491	0.128	0.181497	0.137747		0.346857	0.372235	0.267764	0.339773			1.43676	7.69831	2.59202	11.2903	0.127256	8
						0.252873	0.22368	0.283988	0.246055		0.772841	0.650478	0.41897	0.623192			1.74416	6.25968	1.94314	9.20282	0.189524	7
						0.241674	0.23114	0.285261	0.247304		0.738616	0.672173	0.420849	0.625952			3.17495	3.06413	0.604642	4.66877	0.68004	3
						0.119136	0.14158	0.186551	0.147212		0.364109	0.411725	0.27522	0.365695			3.1896	3.04361	0.597565	4.64117	0.687239	2
						0.137318	0.164779	0.204547	0.167856		0.419678	0.479191	0.30177	0.419958			1.87341	5.79294	1.73452	8.52746	0.219691	6
																	2.14701	4.95749	1.38119	7.33868	0.29256	5
[truncated: 24 more columns]

## Sheet: Figure 8
Strategies	Fuzzy VIKOR	Fuzzy TOPSIS	Fuzzy MARCOS		Strategies	Fuzzy VIKOR	Fuzzy TOPSIS	Fuzzy MARCOS
	Qj	Cj	F(K)			Qj	Cj	F(K)
A1	5	5	4		A1	5	4	4
A2	3	8	1		A2	3	1	1
A3	8	1	8		A3	8	8	8
A4	6	2	7		A4	6	7	7
A5	2	6	3		A5	2	3	3
A6	1	7	2		A6	1	2	2
A7	7	3	6		A7	7	6	6
A8	4	4	5		A8	4	5	5

[truncated: 3 more sheets: Table 12, SWOT values, Figure 9]
