# Supplementary material for: New energy power system operation security evaluation based on the SWOT analysis
Source: Sci Rep. 2022 Jul 25;12:12680. doi: 10.1038/s41598-022-16444-4 (PMC9314428; doi:10.1038/s41598-022-16444-4)
Supplement: Supplementary file 2 — Supplementary Information 2. [file 41598_2022_16444_MOESM2_ESM.txt]

A1=[1,6,1,2;1/8,1,1/6,1/4;1/2,4,1,2;1/4,2,1/4,1];
[X,B]=eig(A1) 

A1=[1,9,1,3;1/9,1,1/5,1/3;1,5,1,3;1/3,3,1/3,1];
[X,B]=eig(A1) 
SWOT----A1=[1,9,1,3;1/9,1,1/5,1/3;1,5,1,3;1/3,3,1/3,1];
[X,B]=eig(A1) 

X =

  -0.7280 + 0.0000i  -0.9487 + 0.0000i  -0.3034 + 0.4636i  -0.3034 - 0.4636i
  -0.0948 + 0.0000i   0.0000 + 0.0000i  -0.0425 - 0.1183i  -0.0425 + 0.1183i
  -0.6342 + 0.0000i  -0.0000 + 0.0000i   0.8020 + 0.0000i   0.8020 + 0.0000i
  -0.2427 + 0.0000i   0.3162 + 0.0000i  -0.1011 + 0.1545i  -0.1011 - 0.1545i


B =

   4.0435 + 0.0000i   0.0000 + 0.0000i   0.0000 + 0.0000i   0.0000 + 0.0000i
   0.0000 + 0.0000i   0.0000 + 0.0000i   0.0000 + 0.0000i   0.0000 + 0.0000i
   0.0000 + 0.0000i   0.0000 + 0.0000i  -0.0217 + 0.4188i   0.0000 + 0.0000i
   0.0000 + 0.0000i   0.0000 + 0.0000i   0.0000 + 0.0000i  -0.0217 - 0.4188i

S1=[1,3,1/7,7,3,1/3;1/3,1,1/5,3,5,1;7,5,1,9,5,1/5;1/7,1/3,1/9,1,1/3,5;1/3,1/5,1/5,3,1,1/3;3,1,5,1/5,3,1];
[X,B]=eig(S1) 
S1=[1,1,1/7,7,3,1;1,1,1/5,3,5,1;7,5,1,1,5,1/5;1/7,1/3,1,1,1/3,5;1/3,1/5,1/5,3,1,1/3;1,1,5,1/5,3,1];
[X,B]=eig(S1) 
S1=[1,1,1/5,5,1,1;1,1,1/5,1,5,1;5,5,1,1,5,1/5;1/5,1/3,1,1,1/3,5;1/3,1/5,1/5,3,1,1/3;1,1,5,1/5,3,1];
[X,B]=eig(S1) 
S1=[1,1,1/5,5,1,1;1,1,1/5,1,5,1;5,5,1,1,5,1/3;1/5,1/3,1,1,1/3,3;1,1/5,1/5,3,1,1/3;1,1,3,1/3,3,1];
[X,B]=eig(S1) 
S1=[1,1,1/5,5,1,1;1,1,1/3,1,3,1;5,3,1,1,5,1/3;1/5,1/3,1,1,1/3,1;1,1/3,1/5,3,1,1/2;1,1,3,1,2,1];
[X,B]=eig(S1) 
S1=[1,1,1/3,3,1,1;1,1,1/2,1,2,1;3,4,1,1,2,1/2;1/3,1,1,1,1/3,1;1,1/2,1/2,2,1,1/2;1,1,2,1,2,1];
[X,B]=eig(S1) 


S1=[1,1,1/3,2,1,1;1,1,1/3,1,2,1;3,3,1,1,1/2,1;1/2,1,1,1,1/2,1;1,1/2,2,2,1,1/2;1,1,1,1,2,1];
[X,B]=eig(S1) 


S1=[1,1,1/3,2,1,1;1,1,1/2,1,2,1;3,2,1,1,1/2,1;1/2,1,1,1,1/2,1;1,1/2,2,2,1,1/2;1,1,1,1,2,1];
[X,B]=eig(S1) 

S1=[1,1,1/3,2,1,1;1,1,1/2,1,2,1;3,2,1,1,1/2,1;1/2,1,1,1,2,1;1,1/2,2,1/2,1,1/2;1,1,1,1,2,1];
[X,B]=eig(S1) 
 S1=[1,1,1/3,2,1,1;1,1,1/2,1,2,1;3,2,1,1,1/2,1;1/2,1,1,1,1/2,1;1,1/2,2,2,1,1/2;1,1,1,1,2,1];
[X,B]=eig(S1) 

X =

  -0.3620 + 0.0000i   0.1415 + 0.0530i   0.1415 - 0.0530i   0.0785 - 0.4032i   0.0785 + 0.4032i   0.2700 + 0.0000i
  -0.3928 + 0.0000i   0.2210 + 0.3580i   0.2210 - 0.3580i  -0.1570 + 0.3904i  -0.1570 - 0.3904i  -0.6749 + 0.0000i
  -0.5030 + 0.0000i   0.2289 - 0.5292i   0.2289 + 0.5292i  -0.1193 + 0.0179i  -0.1193 - 0.0179i  -0.0000 + 0.0000i
  -0.3067 + 0.0000i  -0.0155 - 0.1585i  -0.0155 + 0.1585i   0.4802 + 0.0000i   0.4802 + 0.0000i  -0.0900 + 0.0000i
  -0.4265 + 0.0000i  -0.5853 + 0.0000i  -0.5853 + 0.0000i  -0.2925 - 0.3210i  -0.2925 + 0.3210i  -0.0900 + 0.0000i
  -0.4309 + 0.0000i   0.0584 + 0.3104i   0.0584 - 0.3104i  -0.1430 + 0.4472i  -0.1430 - 0.4472i   0.6749 + 0.0000i


B =

   6.6111 + 0.0000i   0.0000 + 0.0000i   0.0000 + 0.0000i   0.0000 + 0.0000i   0.0000 + 0.0000i   0.0000 + 0.0000i
   0.0000 + 0.0000i  -0.2096 + 1.6886i   0.0000 + 0.0000i   0.0000 + 0.0000i   0.0000 + 0.0000i   0.0000 + 0.0000i
   0.0000 + 0.0000i   0.0000 + 0.0000i  -0.2096 - 1.6886i   0.0000 + 0.0000i   0.0000 + 0.0000i   0.0000 + 0.0000i
   0.0000 + 0.0000i   0.0000 + 0.0000i   0.0000 + 0.0000i  -0.0960 + 1.0273i   0.0000 + 0.0000i   0.0000 + 0.0000i
   0.0000 + 0.0000i   0.0000 + 0.0000i   0.0000 + 0.0000i   0.0000 + 0.0000i  -0.0960 - 1.0273i   0.0000 + 0.0000i
   0.0000 + 0.0000i   0.0000 + 0.0000i   0.0000 + 0.0000i   0.0000 + 0.0000i   0.0000 + 0.0000i  -0.0000 + 0.0000i


W1=[1,3,1/3,1/2,2,1;1/3,1,1/2,2,1,1;2,2,1,1,1,2;1/2,1/2,1,1,1,1/2;1/2,1,1,1,1,1;1,1,1/2,2,1,1];
[X,B]=eig(W1) 


 W1=[1,3,1/3,1/2,2,1;1/3,1,1/2,2,1,1;2,2,1,1,1,2;1/2,1/2,1,1,2,1/2;1/2,1,1,1/2,1,1;1,1,1/2,2,1,1];
[X,B]=eig(W1) 

X =

   0.4502 + 0.0000i   0.3118 + 0.4397i   0.3118 - 0.4397i  -0.6830 + 0.0000i  -0.6830 + 0.0000i  -0.1376 + 0.0000i
   0.3397 + 0.0000i  -0.3599 + 0.1770i  -0.3599 - 0.1770i   0.2459 - 0.1600i   0.2459 + 0.1600i  -0.2919 + 0.0000i
   0.5649 + 0.0000i   0.5681 + 0.0000i   0.5681 + 0.0000i   0.2290 + 0.0789i   0.2290 - 0.0789i  -0.5693 + 0.0000i
   0.3357 + 0.0000i  -0.1642 - 0.3727i  -0.1642 + 0.3727i  -0.1651 + 0.2286i  -0.1651 - 0.2286i  -0.1662 + 0.0000i
   0.3166 + 0.0000i   0.1086 - 0.1467i   0.1086 + 0.1467i  -0.1046 - 0.2963i  -0.1046 + 0.2963i   0.3165 + 0.0000i
   0.3872 + 0.0000i  -0.1484 + 0.0677i  -0.1484 - 0.0677i   0.3813 + 0.2552i   0.3813 - 0.2552i   0.6663 + 0.0000i


B =

   6.3216 + 0.0000i   0.0000 + 0.0000i   0.0000 + 0.0000i   0.0000 + 0.0000i   0.0000 + 0.0000i   0.0000 + 0.0000i
   0.0000 + 0.0000i   0.2102 + 1.4951i   0.0000 + 0.0000i   0.0000 + 0.0000i   0.0000 + 0.0000i   0.0000 + 0.0000i
   0.0000 + 0.0000i   0.0000 + 0.0000i   0.2102 - 1.4951i   0.0000 + 0.0000i   0.0000 + 0.0000i   0.0000 + 0.0000i
   0.0000 + 0.0000i   0.0000 + 0.0000i   0.0000 + 0.0000i  -0.3231 + 0.9913i   0.0000 + 0.0000i   0.0000 + 0.0000i
   0.0000 + 0.0000i   0.0000 + 0.0000i   0.0000 + 0.0000i   0.0000 + 0.0000i  -0.3231 - 0.9913i   0.0000 + 0.0000i
   0.0000 + 0.0000i   0.0000 + 0.0000i   0.0000 + 0.0000i   0.0000 + 0.0000i   0.0000 + 0.0000i  -0.0958 + 0.0000i

O1=[1,1,1/3,3,2,2;1,1,1,2,3,1;3,1,1,1/2,1/2,1;1/3,1/2,2,1,2,1;1/2,1/3,1/2,1/2,1,1/2;1/2,1,1,1,2,1];
[X,B]=eig(O1) 
O1=[1,1/2,1/3,3,2,2;2,1,1,2,3,1;3,1,1,1/2,1/2,1;1/3,1/2,2,1,2,1;1/2,1/3,1/2,1/2,1,1/2;1/2,1,1,1,2,1];
[X,B]=eig(O1) 

O1=[1,1,1/3,3,2,2;1,1,1,2,3,1;3,1,1,1/3,1/2,1;1/3,1/2,3,1,2,1;1/2,1/3,2,1/2,1,1/2;1/2,1,1,1,2,1];
[X,B]=eig(O1) 

X =

   0.5076 + 0.0000i  -0.2306 + 0.5093i  -0.2306 - 0.5093i   0.1627 - 0.1058i   0.1627 + 0.1058i   0.0387 + 0.0000i
   0.4732 + 0.0000i  -0.1176 + 0.1105i  -0.1176 - 0.1105i  -0.6986 + 0.0000i  -0.6986 + 0.0000i   0.1083 + 0.0000i
   0.4733 + 0.0000i   0.6667 + 0.0000i   0.6667 + 0.0000i   0.0864 - 0.0670i   0.0864 + 0.0670i   0.4281 + 0.0000i
   0.3728 + 0.0000i  -0.2270 - 0.3938i  -0.2270 + 0.3938i   0.1053 - 0.2976i   0.1053 + 0.2976i   0.5484 + 0.0000i
   0.1821 + 0.0000i   0.0149 - 0.0234i   0.0149 + 0.0234i   0.0349 - 0.0482i   0.0349 + 0.0482i  -0.3383 + 0.0000i
   0.3496 + 0.0000i  -0.0787 - 0.0579i  -0.0787 + 0.0579i   0.0901 + 0.5925i   0.0901 - 0.5925i  -0.6231 + 0.0000i


B =

   6.5420 + 0.0000i   0.0000 + 0.0000i   0.0000 + 0.0000i   0.0000 + 0.0000i   0.0000 + 0.0000i   0.0000 + 0.0000i
   0.0000 + 0.0000i  -0.4911 + 2.0575i   0.0000 + 0.0000i   0.0000 + 0.0000i   0.0000 + 0.0000i   0.0000 + 0.0000i
   0.0000 + 0.0000i   0.0000 + 0.0000i  -0.4911 - 2.0575i   0.0000 + 0.0000i   0.0000 + 0.0000i   0.0000 + 0.0000i
   0.0000 + 0.0000i   0.0000 + 0.0000i   0.0000 + 0.0000i   0.0632 + 0.4580i   0.0000 + 0.0000i   0.0000 + 0.0000i
   0.0000 + 0.0000i   0.0000 + 0.0000i   0.0000 + 0.0000i   0.0000 + 0.0000i   0.0632 - 0.4580i   0.0000 + 0.0000i
   0.0000 + 0.0000i   0.0000 + 0.0000i   0.0000 + 0.0000i   0.0000 + 0.0000i   0.0000 + 0.0000i   0.3137 + 0.0000i


O1=[1,2,1/2,1/2,1,1;1/2,1,2,2,2,1;2,1/2,1,1/2,1/3,1;2,1/2,2,1,1,1;1,1/2,3,1,1,1/2;1,1,1,1,2,1];
[X,B]=eig(O1) 


O1=[1,2,1/2,1/2,2,1;1/2,1,2,2,2,1;2,1/2,1,1/2,1/2,1;2,1/2,2,1,1,1;1/2,1/2,2,1,1,1/2;1,1,1,1,2,1];
[X,B]=eig(O1) 
 O1=[1,2,1/2,1/2,2,1;1/2,1,2,2,2,1;2,1/2,1,1/2,1/2,1;2,1/2,2,1,1,1;1/2,1/2,2,1,1,1/2;1,1,1,1,2,1];
[X,B]=eig(O1) 

X =

  -0.4269 + 0.0000i   0.5562 + 0.0000i   0.5562 + 0.0000i  -0.2510 + 0.1153i  -0.2510 - 0.1153i  -0.3079 + 0.0000i
  -0.4950 + 0.0000i  -0.0894 + 0.4504i  -0.0894 - 0.4504i   0.1381 - 0.3635i   0.1381 + 0.3635i  -0.2714 + 0.0000i
  -0.3339 + 0.0000i  -0.0997 - 0.4244i  -0.0997 + 0.4244i  -0.0240 - 0.2442i  -0.0240 + 0.2442i   0.1007 + 0.0000i
  -0.4407 + 0.0000i  -0.2827 - 0.2223i  -0.2827 + 0.2223i   0.1009 + 0.1750i   0.1009 - 0.1750i  -0.3814 + 0.0000i
  -0.3137 + 0.0000i  -0.2527 + 0.2302i  -0.2527 - 0.2302i  -0.3713 + 0.2724i  -0.3713 - 0.2724i   0.0680 + 0.0000i
  -0.4107 + 0.0000i   0.1867 + 0.0933i   0.1867 - 0.0933i   0.6778 + 0.0000i   0.6778 + 0.0000i   0.8193 + 0.0000i


B =

   6.6580 + 0.0000i   0.0000 + 0.0000i   0.0000 + 0.0000i   0.0000 + 0.0000i   0.0000 + 0.0000i   0.0000 + 0.0000i
   0.0000 + 0.0000i  -0.2382 + 2.0341i   0.0000 + 0.0000i   0.0000 + 0.0000i   0.0000 + 0.0000i   0.0000 + 0.0000i
   0.0000 + 0.0000i   0.0000 + 0.0000i  -0.2382 - 2.0341i   0.0000 + 0.0000i   0.0000 + 0.0000i   0.0000 + 0.0000i
   0.0000 + 0.0000i   0.0000 + 0.0000i   0.0000 + 0.0000i  -0.1490 + 0.3355i   0.0000 + 0.0000i   0.0000 + 0.0000i
   0.0000 + 0.0000i   0.0000 + 0.0000i   0.0000 + 0.0000i   0.0000 + 0.0000i  -0.1490 - 0.3355i   0.0000 + 0.0000i
   0.0000 + 0.0000i   0.0000 + 0.0000i   0.0000 + 0.0000i   0.0000 + 0.0000i   0.0000 + 0.0000i   0.1162 + 0.0000i

O1=[1,2,1/2,1,2,1;1/2,1,2,2,2,1;2,1/2,1,1/2,1/2,1;1,1/2,2,1,1,1;1/2,1/2,2,1,1,1/2;1,1,1,1,2,1];
[X,B]=eig(O1) 
O1=[1,2,1/2,1,2,1;1/2,1,2,2,2,1;2,1/2,1,1/2,1/2,1;1,1/2,2,1,1,1;1/2,1/2,2,1,1,1/2;1,1,1,1,2,1];
[X,B]=eig(O1) 


X =

   0.4646 + 0.0000i   0.5663 + 0.0000i   0.5663 + 0.0000i   0.3736 + 0.0000i   0.2616 - 0.0274i   0.2616 + 0.0274i
   0.4922 + 0.0000i  -0.0088 + 0.4195i  -0.0088 - 0.4195i  -0.4684 + 0.0000i   0.1247 + 0.3179i   0.1247 - 0.3179i
   0.3481 + 0.0000i  -0.1084 - 0.5005i  -0.1084 + 0.5005i  -0.2914 + 0.0000i   0.1211 - 0.0074i   0.1211 + 0.0074i
   0.3836 + 0.0000i  -0.2702 + 0.0083i  -0.2702 - 0.0083i   0.4674 + 0.0000i  -0.0461 + 0.2900i  -0.0461 - 0.2900i
   0.3167 + 0.0000i  -0.2669 + 0.2143i  -0.2669 - 0.2143i   0.3003 + 0.0000i   0.1149 - 0.4055i   0.1149 + 0.4055i
   0.4163 + 0.0000i   0.2190 + 0.0529i   0.2190 - 0.0529i  -0.4974 + 0.0000i  -0.7319 + 0.0000i  -0.7319 + 0.0000i


B =

   6.5780 + 0.0000i   0.0000 + 0.0000i   0.0000 + 0.0000i   0.0000 + 0.0000i   0.0000 + 0.0000i   0.0000 + 0.0000i
   0.0000 + 0.0000i  -0.1593 + 1.9043i   0.0000 + 0.0000i   0.0000 + 0.0000i   0.0000 + 0.0000i   0.0000 + 0.0000i
   0.0000 + 0.0000i   0.0000 + 0.0000i  -0.1593 - 1.9043i   0.0000 + 0.0000i   0.0000 + 0.0000i   0.0000 + 0.0000i
   0.0000 + 0.0000i   0.0000 + 0.0000i   0.0000 + 0.0000i  -0.3705 + 0.0000i   0.0000 + 0.0000i   0.0000 + 0.0000i
   0.0000 + 0.0000i   0.0000 + 0.0000i   0.0000 + 0.0000i   0.0000 + 0.0000i   0.0556 + 0.3252i   0.0000 + 0.0000i
   0.0000 + 0.0000i   0.0000 + 0.0000i   0.0000 + 0.0000i   0.0000 + 0.0000i   0.0000 + 0.0000i   0.0556 - 0.3252i


T1=[1,1/2,2,1,2,2;2,1,1,2,1/2,1;1/2,1,1,1/2,2,2;1,1/2,2,1,1/2,1/2;1/2,2,1/2,2,1,1;1/2,1,1/2,2,1,1];
[X,B]=eig(T1) 
T1=[1,1/2,2,1,2,2;2,1,1,2,1/2,1;1/2,1,1,1/2,1,2;1,1/2,2,1,1/2,1/2;1/2,2,1/2,1,1,1;1/2,1,1/2,2,1,1];
[X,B]=eig(T1) 
T1=[1,1/2,2,1,2,2;2,1,1,2,1/2,1;1/2,1,1,1/2,1,2;1,1/2,2,1,1/2,1/2;1/2,2,1/2,1,1,1;1/2,1,1/2,2,1,1];
[X,B]=eig(T1) 

X =

   0.5071 + 0.0000i   0.5202 + 0.0000i   0.5202 + 0.0000i  -0.4757 + 0.0000i  -0.0742 + 0.3876i  -0.0742 - 0.3876i
   0.4745 + 0.0000i  -0.3021 - 0.3882i  -0.3021 + 0.3882i  -0.1499 + 0.0000i   0.4958 + 0.0000i   0.4958 + 0.0000i
   0.3638 + 0.0000i   0.2015 + 0.2513i   0.2015 - 0.2513i   0.2568 + 0.0000i   0.2547 - 0.1986i   0.2547 + 0.1986i
   0.3361 + 0.0000i   0.0879 - 0.3442i   0.0879 + 0.3442i   0.3643 + 0.0000i  -0.2630 - 0.1625i  -0.2630 + 0.1625i
   0.3796 + 0.0000i  -0.2378 + 0.3556i  -0.2378 - 0.3556i  -0.6483 + 0.0000i  -0.2481 - 0.4080i  -0.2481 + 0.4080i
   0.3582 + 0.0000i  -0.2311 + 0.1449i  -0.2311 - 0.1449i   0.3637 + 0.0000i  -0.1220 + 0.3946i  -0.1220 - 0.3946i


B =

   6.4761 + 0.0000i   0.0000 + 0.0000i   0.0000 + 0.0000i   0.0000 + 0.0000i   0.0000 + 0.0000i   0.0000 + 0.0000i
   0.0000 + 0.0000i  -0.1495 + 1.8557i   0.0000 + 0.0000i   0.0000 + 0.0000i   0.0000 + 0.0000i   0.0000 + 0.0000i
   0.0000 + 0.0000i   0.0000 + 0.0000i  -0.1495 - 1.8557i   0.0000 + 0.0000i   0.0000 + 0.0000i   0.0000 + 0.0000i
   0.0000 + 0.0000i   0.0000 + 0.0000i   0.0000 + 0.0000i   0.5081 + 0.0000i   0.0000 + 0.0000i   0.0000 + 0.0000i
   0.0000 + 0.0000i   0.0000 + 0.0000i   0.0000 + 0.0000i   0.0000 + 0.0000i  -0.3426 + 0.8916i   0.0000 + 0.0000i
   0.0000 + 0.0000i   0.0000 + 0.0000i   0.0000 + 0.0000i   0.0000 + 0.0000i   0.0000 + 0.0000i  -0.3426 - 0.8916i
